# Supplementary material for: Assessing and removing the effect of unwanted technical variations in microbiome data
Source: Sci Rep. 2022 Dec 23;12:22236. doi: 10.1038/s41598-022-26141-x (PMC9789116; doi:10.1038/s41598-022-26141-x)
Supplement: Supplementary file 2 — Supplementary Information 2. [file 41598_2022_26141_MOESM2_ESM.xlsx]

## Sheet: Table S1
Table S1. Average CPM for each spike-in taxa in spiked and unspiked samples (after initial CPM>4 filtering).
Spike-in Taxa	Average CPM
	Spiked Samples	Unspiked Samples
Bacteroides fragilis	28734	462
Cryptosporidium parvum Iowa II	113	28
Escherichia coli	11022	237
Fusobacterium nucleatum	7849	156
Propionibacterium freudenreichii	989	20
Saccharomyces cerevisiae S288C	48	15
Salmonella enterica	14666	289
Staphylococcus aureus	2480	58

## Sheet: Table S2
Table S2. CPM ratios of spike-in taxa between spiked and unspiked pig 1 samples, done per replicate group.
Spike-in Taxa	CPM Ratio (Spiked/Unspiked)
	0h	16h-80C	16h-20C	16h5C	16h22C	64h-80C	64h-20C	64h5C	64h22C	40h-20C2FTC	40h-80C2FTC	64h-20C3FTC	64h-80C3FTC	88h-20C4FTC	88h-80C4FTC	4m-20C	4m-80C	8m-20C	8m-80C	12m-20C	12m-80C	Average
Bacteroides fragilis	57.0071	92.9481	97.7249	80.0764	70.7498	51.8126	77.8544	55.6569	89.9515	97.1774	97.846	111.549	164.671	176.729	213.164	178.346	71.2935	89.0085	55.7415	53.8543	37.6914	96.2311
Cryptosporidium parvum Iowa II	0.904504	6.61512	1.8895	1.72047	1.29239	3.2946	1.57072	1.30539	1.75356	2.92259	7.85158	6.67826	14.8774	13.1151	32.7749	3.09129	4.99264	2.10818	4.99351	1.2841	3.00895	5.62118
Escherichia coli	36.9921	61.2179	117.03	76.0637	81.0847	26.6151	87.8404	81.2184	156.274	96.8895	96.6206	117.487	181.073	227.013	207.001	378.48	81.3811	67.6124	60.0574	36.4196	18.8064	109.199
Fusobacterium nucleatum	75.3544	69.8795	110.728	135.356	103.637	27.5477	55.9055	69.3122	129.254	83.0142	54.085	59.9492	108.315	175.742	115.457	216.758	110.061	52.9168	92.4676	23.4213	22.4881	90.0786
Propionibacterium freudenreichii	42.6945	29.3442	44.105	33.4337	43.6765	46.6774	40.7986	33.7293	44.4252	40.8713	38.3497	47.6756	80.7332	108.162	97.2748	69.2758	47.6206	29.7885	63.2752	45.0812	18.4686	49.7839
Saccharomyces cerevisiae S288C	3.68974	5.19757	4.90408	6.9833	7.57021	6.07019	3.77727	4.72299	36.0904	4.35417	3.86286	5.48631	5.06657	5.69856	13.6428	3.86111	10.1195	4.48266	8.62367	2.40025	4.5347	7.19709
Salmonella enterica	37.1363	74.8625	134.076	84.9374	85.4926	26.2249	92.6752	80.0039	170.912	109.399	103.824	124.136	196.074	308.117	210.943	420.707	90.7409	78.8673	61.141	40.1194	15.4465	121.23
Staphylococcus aureus	48.0402	35.408	43.0005	51.6205	63.56	34.7672	34.3498	47.0775	93.5381	48.0246	45.6179	46.4363	103.268	55.814	139.854	84.2459	67.6741	26.0934	67.2858	15.5743	26.4415	56.0806

## Sheet: Table S3
Table S3. CPM ratios of spike-in taxa between spiked and unspiked pig 2 samples, done per replicate group.
Spike-in Taxa	CPM Ratio (Spiked/Unspiked)
	0h	16h-80C	16h-20C	16h5C	16h22C	64h-80C	64h-20C	64h5C	64h22C	Average
Bacteroides fragilis	22.0783	42.4175	27.7478	31.1414	26.5958	41.7275	22.1187	19.4457	37.2475	30.0578
Cryptosporidium parvum Iowa II	1.7366	1.83877	0.985609	0.643348	1.3885	1.78808	1.38921	1.07925	1.01581	1.31835
Escherichia coli	7.24176	24.703	15.8134	23.1246	10.1395	41.5366	11.2895	7.49254	24.689	18.4478
Fusobacterium nucleatum	41.7083	59.4414	33.2475	69.5364	18.2785	114.668	21.7498	13.6917	16.1502	43.1635
Propionibacterium freudenreichii	51.7468	65.5501	38.0545	48.647	41.7791	68.2321	37.4886	41.356	48.6865	49.0601
Saccharomyces cerevisiae S288C	2.22788	1.67742	1.20107	2.03393	5.50627	1.88742	1.44	3.21727	5.16861	2.70665
Salmonella enterica	10.1308	33.8757	21.2969	38.8195	14.7588	76.1263	17.2646	10.3177	43.487	29.5641
Staphylococcus aureus	60.9604	40.1246	30.0845	32.6409	18.0234	63.6414	19.8225	13.3249	51.7821	36.7116

## Sheet: Table S4
Table S4. Pearson correlation matrix between estimated factors of unwanted variations (Ws) from RUV-III-NB analyses using the 8 spike-in taxa and 6 spike-in taxa (removing C. parvum and S. cerevisiae due to CPM ratio), demonstrating how inclusion of the 2 spike-in taxa with lower CPM ratio did not alter the Ws much.
Pearson Correlation		RUV-III-NB with Empirical + 6 spike-ins (477 taxa)
		W1	W2	W3	W4	W5	W6	W7
RUV-III-NB with Empirical + 8 spike-ins (479 taxa)	W1	0.999996	-0.466521	0.304313	0.108598	0.0315621	-0.142493	-0.235796
	W2	-0.470483	0.999646	-0.170712	0.383544	-0.189392	0.0227884	0.182184
	W3	-0.304418	0.232593	-0.994737	-0.560204	0.309953	-0.0734605	-0.221424
	W4	0.139357	0.358029	0.637206	0.971445	-0.201364	0.0141453	-0.018676
	W5	0.100818	-0.263114	-0.198669	-0.0410894	0.979911	-0.239899	-0.0815192
	W6	-0.135727	0.0199245	0.0300654	-0.0414916	0.0500309	0.981021	-0.100109
	W7	-0.188297	0.0742738	0.236115	-0.0355954	-0.253138	0.0518496	0.967016
