# Supplementary material for: Assessing and removing the effect of unwanted technical variations in microbiome data
Source: Sci Rep. 2022 Dec 23;12:22236. doi: 10.1038/s41598-022-26141-x (PMC9789116; doi:10.1038/s41598-022-26141-x)
Supplement: Supplementary file 3 — Supplementary Information 3. [file 41598_2022_26141_MOESM3_ESM.xlsx]

## Sheet: Sheet1
Table S5. Total counts for all 8 spike-in taxa across all samples from two different classification methods (Kraken 2 and bowtie2). Counts of bacterial spike-ins from Kraken2 are kept for the analyses, whereas counts for eukaryotic spike-ins from bowtie2 results are used.
Spike-in Taxa	Counts (Kraken2 + bracken)	Counts (bowtie2 + featureCounts)
Bacteroides fragilis	37731024	33797809
Cryptosporidium parvum Iowa II	NA	95517
Escherichia coli	26194721	25580504
Fusobacterium nucleatum	19962566	20268244
Propionibacterium freudenreichii	1537747	1512600
Saccharomyces cerevisiae S288C	NA	66034
Salmonella enterica	41809275	40106377
Staphylococcus aureus	3265035	3539754
