# Supplementary material for: Assessing and removing the effect of unwanted technical variations in microbiome data
Source: Sci Rep. 2022 Dec 23;12:22236. doi: 10.1038/s41598-022-26141-x (PMC9789116; doi:10.1038/s41598-022-26141-x)
Supplement: Supplementary file 4 — Supplementary Information 4. [file 41598_2022_26141_MOESM4_ESM.xls]

## Sheet: Additional_file_3_metadata
Run	Sample	Sample_name	Experiment_type	SampleMatrix	Colors	Sample_type	Sample_type_simple	Sample_type_new	Sample_type_RF	Time_hours	Time_hours_months	Temperature..degree.C.	FrozenUnfrozenSimple	FrozenUnfrozen	StoragePlacementType	Replicate	Flow_cell_lane	Freeze_thaw_cycles	Temperature_sampling_day	Replicate_Groups	SpikedUnspiked	Replicate_Boxplot	Matching_samples	Library_preparation	Sequencing_platform	Reads_Total	Bases_Total	Reads_AfterTrim	Bases_AfterTrim	ENA.ID	Sample.1	Experiment
ERR3211744	DTU2016_MG_468_HX_P1_0h_a	P1_0h_a	Short_term_storage	Pig_feces_1	blue	Pig_feces_1	Sample	Pig_feces_1	P1_Immediately	0	0	NA	Unfrozen	Nothing	Nothing	a	4	0	7	P1S1	Unspiked	0h	P1_0h_a	Nextflex	Hiseq	11134479	1681306329	9379461	1132126842	DTU2016_MG_468_HX_P1_0h_a	ERS3219691	ERX3239271
ERR3211816	DTU2016_MG_469_HX_P1_0h_b	P1_0h_b	Short_term_storage	Pig_feces_1	blue	Pig_feces_1	Sample	Pig_feces_1	P1_Immediately	0	0	NA	Unfrozen	Nothing	Nothing	b	6	0	7	P1S1	Unspiked	0h	P1_0h_b	Nextflex	Hiseq	15643896	2362228296	13698325	1754830609	HHKTMBBXX-replacementsDTU2016_MG_469_HX_P1_0h_b	ERS3219763	ERX3239343
ERR3211817	DTU2016_MG_470_HX_P1_0h_c	P1_0h_c	Short_term_storage	Pig_feces_1	blue	Pig_feces_1	Sample	Pig_feces_1	P1_Immediately	0	0	NA	Unfrozen	Nothing	Nothing	c	7	0	7	P1S1	Unspiked	0h	P1_0h_c	Nextflex	Hiseq	10724267	1619364317	8823874	1056256442	HHKTMBBXX-replacementsDTU2016_MG_470_HX_P1_0h_c	ERS3219764	ERX3239344
ERR3211745	DTU2016_MG_471_HX_P1MC_0h_a	P1MC_0h_a	Short_term_storage	Pig_feces_1	blue	Pig_feces_1_spiked	Sample	Pig_feces_1	P1_Immediately	0	0	NA	Unfrozen	Nothing	Nothing	a	4	0	7	P1S1MC	Spiked	0h	P1MC_0h_a	Nextflex	Hiseq	23881769	3606147119	20980276	2681260821	DTU2016_MG_471_HX_P1MC_0h_a	ERS3219692	ERX3239272
ERR3211746	DTU2016_MG_472_HX_P1MC_0h_b	P1MC_0h_b	Short_term_storage	Pig_feces_1	blue	Pig_feces_1_spiked	Sample	Pig_feces_1	P1_Immediately	0	0	NA	Unfrozen	Nothing	Nothing	b	2	0	7	P1S1MC	Spiked	0h	P1MC_0h_b	Nextflex	Hiseq	35633237	5380618787	30501417	3933807818	DTU2016_MG_472_HX_P1MC_0h_b	ERS3219693	ERX3239273
ERR3211820	DTU2016_MG_473_HX_P1MC_0h_c	P1MC_0h_c	Short_term_storage	Pig_feces_1	blue	Pig_feces_1_spiked	Sample	Pig_feces_1	P1_Immediately	0	0	NA	Unfrozen	Nothing	Nothing	c	7	0	7	P1S1MC	Spiked	0h	P1MC_0h_c	Nextflex	Hiseq	10155265	1533445015	8244548	978827635	HHKTMBBXX-replacementsDTU2016_MG_473_HX_P1MC_0h_c	ERS3219767	ERX3239347
ERR3211750	DTU2016_MG_478_HX_P1_16h_80C_a	P1_16h_80C_a	Short_term_storage	Pig_feces_1	blue	Pig_feces_1	Sample	Pig_feces_1	P1_Day_Freezer	16	16	-80	Frozen	Freezer	FreezerDeep	a	4	1	7	P1S2	Unspiked	16h-80C	P1_16h_80C_a	Nextflex	Hiseq	30659825	4629633575	27651771	3587368701	DTU2016_MG_478_HX_P1_16h_80C_a	ERS3219697	ERX3239277
ERR3211826	DTU2016_MG_479_HX_P1_16h_80C_b	P1_16h_80C_b	Short_term_storage	Pig_feces_1	blue	Pig_feces_1	Sample	Pig_feces_1	P1_Day_Freezer	16	16	-80	Frozen	Freezer	FreezerDeep	b	8	1	7	P1S2	Unspiked	16h-80C	P1_16h_80C_b	Nextflex	Hiseq	9340387	1410398437	8331281	1081948517	HHKTMBBXX-replacementsDTU2016_MG_479_HX_P1_16h_80C_b	ERS3219773	ERX3239353
ERR3211827	DTU2016_MG_480_HX_P1_16h_80C_c	P1_16h_80C_c	Short_term_storage	Pig_feces_1	blue	Pig_feces_1	Sample	Pig_feces_1	P1_Day_Freezer	16	16	-80	Frozen	Freezer	FreezerDeep	c	7	1	7	P1S2	Unspiked	16h-80C	P1_16h_80C_c	Nextflex	Hiseq	12074471	1823245121	10196221	1231957518	HHKTMBBXX-replacementsDTU2016_MG_480_HX_P1_16h_80C_c	ERS3219774	ERX3239354
ERR3211828	DTU2016_MG_481_HX_P1MC_16h_80C_a	P1MC_16h_80C_a	Short_term_storage	Pig_feces_1	blue	Pig_feces_1_spiked	Sample	Pig_feces_1	P1_Day_Freezer	16	16	-80	Frozen	Freezer	FreezerDeep	a	5	1	7	P1S2MC	Spiked	16h-80C	P1MC_16h_80C_a	Nextflex	Hiseq	14436975	2179983225	12465068	1572847762	HHKTMBBXX-replacementsDTU2016_MG_481_HX_P1MC_16h_80C_a	ERS3219775	ERX3239355
ERR3211829	DTU2016_MG_482_HX_P1MC_16h_80C_b	P1MC_16h_80C_b	Short_term_storage	Pig_feces_1	blue	Pig_feces_1_spiked	Sample	Pig_feces_1	P1_Day_Freezer	16	16	-80	Frozen	Freezer	FreezerDeep	b	6	1	7	P1S2MC	Spiked	16h-80C	P1MC_16h_80C_b	Nextflex	Hiseq	14488800	2187808800	12695570	1632199070	HHKTMBBXX-replacementsDTU2016_MG_482_HX_P1MC_16h_80C_b	ERS3219776	ERX3239356
ERR3211830	DTU2016_MG_483_HX_P1MC_16h_80C_c	P1MC_16h_80C_c	Short_term_storage	Pig_feces_1	blue	Pig_feces_1_spiked	Sample	Pig_feces_1	P1_Day_Freezer	16	16	-80	Frozen	Freezer	FreezerDeep	c	6	1	7	P1S2MC	Spiked	16h-80C	P1MC_16h_80C_c	Nextflex	Hiseq	11443053	1727901003	9937703	1269217628	HHKTMBBXX-replacementsDTU2016_MG_483_HX_P1MC_16h_80C_c	ERS3219777	ERX3239357
ERR3211751	DTU2016_MG_484_HX_P1_16h_20C_a	P1_16h_20C_a	Short_term_storage	Pig_feces_1	blue	Pig_feces_1	Sample	Pig_feces_1	P1_Day_Freezer	16	16	-20	Frozen	Freezer	Freezer	a	3	1	7	P1S3	Unspiked	16h-20C	P1_16h_20C_a	Nextflex	Hiseq	41033656	6196082056	35887669	4618381024	DTU2016_MG_484_HX_P1_16h_20C_a	ERS3219698	ERX3239278
ERR3211752	DTU2016_MG_485_HX_P1_16h_20C_b	P1_16h_20C_b	Short_term_storage	Pig_feces_1	blue	Pig_feces_1	Sample	Pig_feces_1	P1_Day_Freezer	16	16	-20	Frozen	Freezer	Freezer	b	4	1	7	P1S3	Unspiked	16h-20C	P1_16h_20C_b	Nextflex	Hiseq	30155677	4553507227	26824721	3466844247	DTU2016_MG_485_HX_P1_16h_20C_b	ERS3219699	ERX3239279
ERR3211753	DTU2016_MG_486_HX_P1_16h_20C_c	P1_16h_20C_c	Short_term_storage	Pig_feces_1	blue	Pig_feces_1	Sample	Pig_feces_1	P1_Day_Freezer	16	16	-20	Frozen	Freezer	Freezer	c	1	1	7	P1S3	Unspiked	16h-20C	P1_16h_20C_c	Nextflex	Hiseq	29230728	4413839928	25799946	3380638976	DTU2016_MG_486_HX_P1_16h_20C_c	ERS3219700	ERX3239280
ERR3211834	DTU2016_MG_487_HX_P1MC_16h_20C_a	P1MC_16h_20C_a	Short_term_storage	Pig_feces_1	blue	Pig_feces_1_spiked	Sample	Pig_feces_1	P1_Day_Freezer	16	16	-20	Frozen	Freezer	Freezer	a	8	1	7	P1S3MC	Spiked	16h-20C	P1MC_16h_20C_a	Nextflex	Hiseq	8879193	1340758143	7879522	1021018444	HHKTMBBXX-replacementsDTU2016_MG_487_HX_P1MC_16h_20C_a	ERS3219781	ERX3239361
ERR3211754	DTU2016_MG_488_HX_P1MC_16h_20C_b	P1MC_16h_20C_b	Short_term_storage	Pig_feces_1	blue	Pig_feces_1_spiked	Sample	Pig_feces_1	P1_Day_Freezer	16	16	-20	Frozen	Freezer	Freezer	b	4	1	7	P1S3MC	Spiked	16h-20C	P1MC_16h_20C_b	Nextflex	Hiseq	25673262	3876662562	22883400	2953476406	DTU2016_MG_488_HX_P1MC_16h_20C_b	ERS3219701	ERX3239281
ERR3211836	DTU2016_MG_489_HX_P1MC_16h_20C_c	P1MC_16h_20C_c	Short_term_storage	Pig_feces_1	blue	Pig_feces_1_spiked	Sample	Pig_feces_1	P1_Day_Freezer	16	16	-20	Frozen	Freezer	Freezer	c	7	1	7	P1S3MC	Spiked	16h-20C	P1MC_16h_20C_c	Nextflex	Hiseq	12832358	1937686058	10708249	1289805308	HHKTMBBXX-replacementsDTU2016_MG_489_HX_P1MC_16h_20C_c	ERS3219783	ERX3239363
ERR3211755	DTU2016_MG_490_HX_P1_16h_5C_a	P1_16h_5C_a	Short_term_storage	Pig_feces_1	blue	Pig_feces_1	Sample	Pig_feces_1	P1_Day_Fridge	16	16	5	Unfrozen	Fridge	Fridge	a	1	0	7	P1S4	Unspiked	16h5C	P1_16h_5C_a	Nextflex	Hiseq	34572436	5220437836	30607884	4018248167	DTU2016_MG_490_HX_P1_16h_5C_a	ERS3219702	ERX3239282
ERR3211838	DTU2016_MG_491_HX_P1_16h_5C_b	P1_16h_5C_b	Short_term_storage	Pig_feces_1	blue	Pig_feces_1	Sample	Pig_feces_1	P1_Day_Fridge	16	16	5	Unfrozen	Fridge	Fridge	b	6	0	7	P1S4	Unspiked	16h5C	P1_16h_5C_b	Nextflex	Hiseq	12831467	1937551517	11306646	1454929385	HHKTMBBXX-replacementsDTU2016_MG_491_HX_P1_16h_5C_b	ERS3219785	ERX3239365
ERR3211756	DTU2016_MG_492_HX_P1_16h_5C_c	P1_16h_5C_c	Short_term_storage	Pig_feces_1	blue	Pig_feces_1	Sample	Pig_feces_1	P1_Day_Fridge	16	16	5	Unfrozen	Fridge	Fridge	c	1	0	7	P1S4	Unspiked	16h5C	P1_16h_5C_c	Nextflex	Hiseq	33395541	5042726691	29245474	3827097602	DTU2016_MG_492_HX_P1_16h_5C_c	ERS3219703	ERX3239283
ERR3211840	DTU2016_MG_493_HX_P1MC_16h_5C_a	P1MC_16h_5C_a	Short_term_storage	Pig_feces_1	blue	Pig_feces_1_spiked	Sample	Pig_feces_1	P1_Day_Fridge	16	16	5	Unfrozen	Fridge	Fridge	a	6	0	7	P1S4MC	Spiked	16h5C	P1MC_16h_5C_a	Nextflex	Hiseq	13813925	2085902675	12183281	1567342945	HHKTMBBXX-replacementsDTU2016_MG_493_HX_P1MC_16h_5C_a	ERS3219787	ERX3239367
ERR3211841	DTU2016_MG_494_HX_P1MC_16h_5C_b	P1MC_16h_5C_b	Short_term_storage	Pig_feces_1	blue	Pig_feces_1_spiked	Sample	Pig_feces_1	P1_Day_Fridge	16	16	5	Unfrozen	Fridge	Fridge	b	5	0	7	P1S4MC	Spiked	16h5C	P1MC_16h_5C_b	Nextflex	Hiseq	12755392	1926064192	10862109	1364949040	HHKTMBBXX-replacementsDTU2016_MG_494_HX_P1MC_16h_5C_b	ERS3219788	ERX3239368
ERR3211842	DTU2016_MG_495_HX_P1MC_16h_5C_c	P1MC_16h_5C_c	Short_term_storage	Pig_feces_1	blue	Pig_feces_1_spiked	Sample	Pig_feces_1	P1_Day_Fridge	16	16	5	Unfrozen	Fridge	Fridge	c	8	0	7	P1S4MC	Spiked	16h5C	P1MC_16h_5C_c	Nextflex	Hiseq	11882482	1794254782	10687584	1390811649	HHKTMBBXX-replacementsDTU2016_MG_495_HX_P1MC_16h_5C_c	ERS3219789	ERX3239369
ERR3211757	DTU2016_MG_496_HX_P1_16h_22C_a	P1_16h_22C_a	Short_term_storage	Pig_feces_1	blue	Pig_feces_1	Sample	Pig_feces_1	P1_Day_Table	16	16	22	Unfrozen	Table	Table	a	4	0	7	P1S5	Unspiked	16h22C	P1_16h_22C_a	Nextflex	Hiseq	24067951	3634260601	19442114	2225674579	DTU2016_MG_496_HX_P1_16h_22C_a	ERS3219704	ERX3239284
ERR3211844	DTU2016_MG_498_HX_P1_16h_22C_c	P1_16h_22C_c	Short_term_storage	Pig_feces_1	blue	Pig_feces_1	Sample	Pig_feces_1	P1_Day_Table	16	16	22	Unfrozen	Table	Table	c	7	0	7	P1S5	Unspiked	16h22C	P1_16h_22C_c	Nextflex	Hiseq	11805816	1782678216	9862379	1187734830	HHKTMBBXX-replacementsDTU2016_MG_498_HX_P1_16h_22C_c	ERS3219791	ERX3239371
ERR3211845	DTU2016_MG_499_HX_P1MC_16h_22C_a	P1MC_16h_22C_a	Short_term_storage	Pig_feces_1	blue	Pig_feces_1_spiked	Sample	Pig_feces_1	P1_Day_Table	16	16	22	Unfrozen	Table	Table	a	8	0	7	P1S5MC	Spiked	16h22C	P1MC_16h_22C_a	Nextflex	Hiseq	25370337	3830920887	22814246	2969120245	HHKTMBBXX-replacementsDTU2016_MG_499_HX_P1MC_16h_22C_a	ERS3219792	ERX3239372
ERR3211846	DTU2016_MG_500_HX_P1MC_16h_22C_b	P1MC_16h_22C_b	Short_term_storage	Pig_feces_1	blue	Pig_feces_1_spiked	Sample	Pig_feces_1	P1_Day_Table	16	16	22	Unfrozen	Table	Table	b	7	0	7	P1S5MC	Spiked	16h22C	P1MC_16h_22C_b	Nextflex	Hiseq	10110025	1526613775	7486629	763637784	HHKTMBBXX-replacementsDTU2016_MG_500_HX_P1MC_16h_22C_b	ERS3219793	ERX3239373
ERR3211758	DTU2016_MG_501_HX_P1MC_16h_22C_c	P1MC_16h_22C_c	Short_term_storage	Pig_feces_1	blue	Pig_feces_1_spiked	Sample	Pig_feces_1	P1_Day_Table	16	16	22	Unfrozen	Table	Table	c	3	0	7	P1S5MC	Spiked	16h22C	P1MC_16h_22C_c	Nextflex	Hiseq	30019882	4533002182	26170847	3364323716	DTU2016_MG_501_HX_P1MC_16h_22C_c	ERS3219705	ERX3239285
ERR3211849	DTU2016_MG_503_HX_P1_64h_80C_a	P1_64h_80C_a	Short_term_storage	Pig_feces_1	blue	Pig_feces_1	Sample	Pig_feces_1	P1_Weekend_Freezer	64	64	-80	Frozen	Freezer	FreezerDeep	a	8	1	7	P1S6	Unspiked	64h-80C	P1_64h_80C_a	Nextflex	Hiseq	9380408	1416441608	8396177	1065223422	HHKTMBBXX-replacementsDTU2016_MG_503_HX_P1_64h_80C_a	ERS3219796	ERX3239376
ERR3211760	DTU2016_MG_504_HX_P1_64h_80C_b	P1_64h_80C_b	Short_term_storage	Pig_feces_1	blue	Pig_feces_1	Sample	Pig_feces_1	P1_Weekend_Freezer	64	64	-80	Frozen	Freezer	FreezerDeep	b	4	1	7	P1S6	Unspiked	64h-80C	P1_64h_80C_b	Nextflex	Hiseq	26738368	4037493568	23594456	3039210051	DTU2016_MG_504_HX_P1_64h_80C_b	ERS3219707	ERX3239287
ERR3211851	DTU2016_MG_505_HX_P1_64h_80C_c	P1_64h_80C_c	Short_term_storage	Pig_feces_1	blue	Pig_feces_1	Sample	Pig_feces_1	P1_Weekend_Freezer	64	64	-80	Frozen	Freezer	FreezerDeep	c	5	1	7	P1S6	Unspiked	64h-80C	P1_64h_80C_c	Nextflex	Hiseq	11645906	1758531806	9842852	1230850898	HHKTMBBXX-replacementsDTU2016_MG_505_HX_P1_64h_80C_c	ERS3219798	ERX3239378
ERR3211761	DTU2016_MG_506_HX_P1MC_64h_80C_a	P1MC_64h_80C_a	Short_term_storage	Pig_feces_1	blue	Pig_feces_1_spiked	Sample	Pig_feces_1	P1_Weekend_Freezer	64	64	-80	Frozen	Freezer	FreezerDeep	a	1	1	7	P1S6MC	Spiked	64h-80C	P1MC_64h_80C_a	Nextflex	Hiseq	28724201	4337354351	25444843	3345311290	DTU2016_MG_506_HX_P1MC_64h_80C_a	ERS3219708	ERX3239288
ERR3211853	DTU2016_MG_507_HX_P1MC_64h_80C_b	P1MC_64h_80C_b	Short_term_storage	Pig_feces_1	blue	Pig_feces_1_spiked	Sample	Pig_feces_1	P1_Weekend_Freezer	64	64	-80	Frozen	Freezer	FreezerDeep	b	7	1	7	P1S6MC	Spiked	64h-80C	P1MC_64h_80C_b	Nextflex	Hiseq	12291537	1856022087	9942092	1181620097	HHKTMBBXX-replacementsDTU2016_MG_507_HX_P1MC_64h_80C_b	ERS3219800	ERX3239380
ERR3211854	DTU2016_MG_508_HX_P1MC_64h_80C_b	P1MC_64h_80C_c	Short_term_storage	Pig_feces_1	blue	Pig_feces_1_spiked	Sample	Pig_feces_1	P1_Weekend_Freezer	64	64	-80	Frozen	Freezer	FreezerDeep	c	8	1	7	P1S6MC	Spiked	64h-80C	P1MC_64h_80C_c	Nextflex	Hiseq	11177391	1687786041	9797265	1259913330	HHKTMBBXX-replacementsDTU2016_MG_508_HX_P1MC_64h_80C_b	ERS3219801	ERX3239381
ERR3211762	DTU2016_MG_509_HX_P1_64h_20C_a	P1_64h_20C_a	Short_term_storage	Pig_feces_1	blue	Pig_feces_1	Sample	Pig_feces_1	P1_Weekend_Freezer	64	64	-20	Frozen	Freezer	Freezer	a	1	1	7	P1S7	Unspiked	64h-20C	P1_64h_20C_a	Nextflex	Hiseq	26666642	4026662942	21839066	2585891140	DTU2016_MG_509_HX_P1_64h_20C_a	ERS3219709	ERX3239289
ERR3211856	DTU2016_MG_510_HX_P1_64h_20C_b	P1_64h_20C_b	Short_term_storage	Pig_feces_1	blue	Pig_feces_1	Sample	Pig_feces_1	P1_Weekend_Freezer	64	64	-20	Frozen	Freezer	Freezer	b	5	1	7	P1S7	Unspiked	64h-20C	P1_64h_20C_b	Nextflex	Hiseq	12636744	1908148344	10985780	1391442254	HHKTMBBXX-replacementsDTU2016_MG_510_HX_P1_64h_20C_b	ERS3219803	ERX3239383
ERR3211857	DTU2016_MG_511_HX_P1_64h_20C_c	P1_64h_20C_c	Short_term_storage	Pig_feces_1	blue	Pig_feces_1	Sample	Pig_feces_1	P1_Weekend_Freezer	64	64	-20	Frozen	Freezer	Freezer	c	7	1	7	P1S7	Unspiked	64h-20C	P1_64h_20C_c	Nextflex	Hiseq	10506899	1586541749	8723924	1048956788	HHKTMBBXX-replacementsDTU2016_MG_511_HX_P1_64h_20C_c	ERS3219804	ERX3239384
ERR3211763	DTU2016_MG_512_HX_P1MC_64h_20C_a	P1MC_64h_20C_a	Short_term_storage	Pig_feces_1	blue	Pig_feces_1_spiked	Sample	Pig_feces_1	P1_Weekend_Freezer	64	64	-20	Frozen	Freezer	Freezer	a	2	1	7	P1S7MC	Spiked	64h-20C	P1MC_64h_20C_a	Nextflex	Hiseq	25144136	3796764536	21548936	2778940034	DTU2016_MG_512_HX_P1MC_64h_20C_a	ERS3219710	ERX3239290
ERR3211859	DTU2016_MG_513_HX_P1MC_64h_20C_b	P1MC_64h_20C_b	Short_term_storage	Pig_feces_1	blue	Pig_feces_1_spiked	Sample	Pig_feces_1	P1_Weekend_Freezer	64	64	-20	Frozen	Freezer	Freezer	b	8	1	7	P1S7MC	Spiked	64h-20C	P1MC_64h_20C_b	Nextflex	Hiseq	10585798	1598455498	9350194	1206404939	HHKTMBBXX-replacementsDTU2016_MG_513_HX_P1MC_64h_20C_b	ERS3219806	ERX3239386
ERR3211860	DTU2016_MG_514_HX_P1MC_64h_20C_c	P1MC_64h_20C_c	Short_term_storage	Pig_feces_1	blue	Pig_feces_1_spiked	Sample	Pig_feces_1	P1_Weekend_Freezer	64	64	-20	Frozen	Freezer	Freezer	c	8	1	7	P1S7MC	Spiked	64h-20C	P1MC_64h_20C_c	Nextflex	Hiseq	11538547	1742320597	10202694	1319675900	HHKTMBBXX-replacementsDTU2016_MG_514_HX_P1MC_64h_20C_c	ERS3219807	ERX3239387
ERR3211764	DTU2016_MG_515_HX_P1_64h_5C_a	P1_64h_5C_a	Short_term_storage	Pig_feces_1	blue	Pig_feces_1	Sample	Pig_feces_1	P1_Weekend_Fridge	64	64	5	Unfrozen	Fridge	Fridge	a	1	0	7	P1S8	Unspiked	64h5C	P1_64h_5C_a	Nextflex	Hiseq	27538298	4158282998	23754689	3095489473	DTU2016_MG_515_HX_P1_64h_5C_a	ERS3219711	ERX3239291
ERR3211862	DTU2016_MG_516_HX_P1_64h_5C_b	P1_64h_5C_b	Short_term_storage	Pig_feces_1	blue	Pig_feces_1	Sample	Pig_feces_1	P1_Weekend_Fridge	64	64	5	Unfrozen	Fridge	Fridge	b	5	0	7	P1S8	Unspiked	64h5C	P1_64h_5C_b	Nextflex	Hiseq	13896030	2098300530	11916675	1500453122	HHKTMBBXX-replacementsDTU2016_MG_516_HX_P1_64h_5C_b	ERS3219809	ERX3239389
ERR3211765	DTU2016_MG_517_HX_P1_64h_5C_c	P1_64h_5C_c	Short_term_storage	Pig_feces_1	blue	Pig_feces_1	Sample	Pig_feces_1	P1_Weekend_Fridge	64	64	5	Unfrozen	Fridge	Fridge	c	1	0	7	P1S8	Unspiked	64h5C	P1_64h_5C_c	Nextflex	Hiseq	27889321	4211287471	24385371	3193357960	DTU2016_MG_517_HX_P1_64h_5C_c	ERS3219712	ERX3239292
ERR3211864	DTU2016_MG_518_HX_P1MC_64h_5C_a	P1MC_64h_5C_a	Short_term_storage	Pig_feces_1	blue	Pig_feces_1_spiked	Sample	Pig_feces_1	P1_Weekend_Fridge	64	64	5	Unfrozen	Fridge	Fridge	a	8	0	7	P1S8MC	Spiked	64h5C	P1MC_64h_5C_a	Nextflex	Hiseq	11940575	1803026825	10741214	1397963399	HHKTMBBXX-replacementsDTU2016_MG_518_HX_P1MC_64h_5C_a	ERS3219811	ERX3239391
ERR3211766	DTU2016_MG_519_HX_P1MC_64h_5C_b	P1MC_64h_5C_b	Short_term_storage	Pig_feces_1	blue	Pig_feces_1_spiked	Sample	Pig_feces_1	P1_Weekend_Fridge	64	64	5	Unfrozen	Fridge	Fridge	b	4	0	7	P1S8MC	Spiked	64h5C	P1MC_64h_5C_b	Nextflex	Hiseq	25727524	3884856124	22754649	2928487791	DTU2016_MG_519_HX_P1MC_64h_5C_b	ERS3219713	ERX3239293
ERR3211767	DTU2016_MG_520_HX_P1MC_64h_5C_c	P1MC_64h_5C_c	Short_term_storage	Pig_feces_1	blue	Pig_feces_1_spiked	Sample	Pig_feces_1	P1_Weekend_Fridge	64	64	5	Unfrozen	Fridge	Fridge	c	2	0	7	P1S8MC	Spiked	64h5C	P1MC_64h_5C_c	Nextflex	Hiseq	31115319	4698413169	26688827	3438197782	DTU2016_MG_520_HX_P1MC_64h_5C_c	ERS3219714	ERX3239294
ERR3211867	DTU2016_MG_521_HX_P1_64h_22C_a	P1_64h_22C_a	Short_term_storage	Pig_feces_1	blue	Pig_feces_1	Sample	Pig_feces_1	P1_Weekend_Table	64	64	22	Unfrozen	Table	Table	a	6	0	7	P1S9	Unspiked	64h22C	P1_64h_22C_a	Nextflex	Hiseq	12953334	1955953434	11301102	1444125405	HHKTMBBXX-replacementsDTU2016_MG_521_HX_P1_64h_22C_a	ERS3219814	ERX3239394
ERR3211768	DTU2016_MG_522_HX_P1_64h_22C_b	P1_64h_22C_b	Short_term_storage	Pig_feces_1	blue	Pig_feces_1	Sample	Pig_feces_1	P1_Weekend_Table	64	64	22	Unfrozen	Table	Table	b	2	0	7	P1S9	Unspiked	64h22C	P1_64h_22C_b	Nextflex	Hiseq	30136340	4550587340	25829454	3330050626	DTU2016_MG_522_HX_P1_64h_22C_b	ERS3219715	ERX3239295
ERR3211869	DTU2016_MG_523_HX_P1_64h_22C_c	P1_64h_22C_c	Short_term_storage	Pig_feces_1	blue	Pig_feces_1	Sample	Pig_feces_1	P1_Weekend_Table	64	64	22	Unfrozen	Table	Table	c	7	0	7	P1S9	Unspiked	64h22C	P1_64h_22C_c	Nextflex	Hiseq	10548816	1592871216	8507413	1008236367	HHKTMBBXX-replacementsDTU2016_MG_523_HX_P1_64h_22C_c	ERS3219816	ERX3239396
ERR3211870	DTU2016_MG_524_HX_P1MC_64h_22C_a	P1MC_64h_22C_a	Short_term_storage	Pig_feces_1	blue	Pig_feces_1_spiked	Sample	Pig_feces_1	P1_Weekend_Table	64	64	22	Unfrozen	Table	Table	a	7	0	7	P1S9MC	Spiked	64h22C	P1MC_64h_22C_a	Nextflex	Hiseq	15011725	2266770475	12703546	1533903285	HHKTMBBXX-replacementsDTU2016_MG_524_HX_P1MC_64h_22C_a	ERS3219817	ERX3239397
ERR3211769	DTU2016_MG_525_HX_P1MC_64h_22C_b	P1MC_64h_22C_b	Short_term_storage	Pig_feces_1	blue	Pig_feces_1_spiked	Sample	Pig_feces_1	P1_Weekend_Table	64	64	22	Unfrozen	Table	Table	b	2	0	7	P1S9MC	Spiked	64h22C	P1MC_64h_22C_b	Nextflex	Hiseq	24845628	3751689828	21107700	2709173646	DTU2016_MG_525_HX_P1MC_64h_22C_b	ERS3219716	ERX3239296
ERR3211770	DTU2016_MG_526_HX_P1MC_64h_22C_c	P1MC_64h_22C_c	Short_term_storage	Pig_feces_1	blue	Pig_feces_1_spiked	Sample	Pig_feces_1	P1_Weekend_Table	64	64	22	Unfrozen	Table	Table	c	2	0	7	P1S9MC	Spiked	64h22C	P1MC_64h_22C_c	Nextflex	Hiseq	23828552	3598111352	18877310	2162878398	DTU2016_MG_526_HX_P1MC_64h_22C_c	ERS3219717	ERX3239297
ERR3211875	DTU2016_MG_529_HX_P2_0h_a	P2_0h_a	Short_term_storage	Pig_feces_2	red	Pig_feces_2	Sample	Pig_feces_2	P2_Immediately	0	0	NA	Unfrozen	Nothing	Nothing	a	8	0	17	P2S1	Unspiked	0h	P2_0h_a	Nextflex	Hiseq	11445986	1728343886	9920188	1265526608	HHKTMBBXX-replacementsDTU2016_MG_529_HX_P2_0h_a	ERS3219822	ERX3239402
ERR3211772	DTU2016_MG_530_HX_P2_0h_b	P2_0h_b	Short_term_storage	Pig_feces_2	red	Pig_feces_2	Sample	Pig_feces_2	P2_Immediately	0	0	NA	Unfrozen	Nothing	Nothing	b	2	0	17	P2S1	Unspiked	0h	P2_0h_b	Nextflex	Hiseq	22631331	3417330981	19743336	2570764558	DTU2016_MG_530_HX_P2_0h_b	ERS3219719	ERX3239299
ERR3211877	DTU2016_MG_531_HX_P2_0h_c	P2_0h_c	Short_term_storage	Pig_feces_2	red	Pig_feces_2	Sample	Pig_feces_2	P2_Immediately	0	0	NA	Unfrozen	Nothing	Nothing	c	8	0	17	P2S1	Unspiked	0h	P2_0h_c	Nextflex	Hiseq	11369821	1716842971	9951866	1277808275	HHKTMBBXX-replacementsDTU2016_MG_531_HX_P2_0h_c	ERS3219824	ERX3239404
ERR3211773	DTU2016_MG_532_HX_P2MC_0h_a	P2MC_0h_a	Short_term_storage	Pig_feces_2	red	Pig_feces_2_spiked	Sample	Pig_feces_2	P2_Immediately	0	0	NA	Unfrozen	Nothing	Nothing	a	3	0	17	P2S1MC	Spiked	0h	P2MC_0h_a	Nextflex	Hiseq	28048368	4235303568	24867491	3222511936	DTU2016_MG_532_HX_P2MC_0h_a	ERS3219720	ERX3239300
ERR3211879	DTU2016_MG_533_HX_P2MC_0h_b	P2MC_0h_b	Short_term_storage	Pig_feces_2	red	Pig_feces_2_spiked	Sample	Pig_feces_2	P2_Immediately	0	0	NA	Unfrozen	Nothing	Nothing	b	7	0	17	P2S1MC	Spiked	0h	P2MC_0h_b	Nextflex	Hiseq	11216946	1693758846	8959065	1052452009	HHKTMBBXX-replacementsDTU2016_MG_533_HX_P2MC_0h_b	ERS3219826	ERX3239406
ERR3211774	DTU2016_MG_534_HX_P2MC_0h_c	P2MC_0h_c	Short_term_storage	Pig_feces_2	red	Pig_feces_2_spiked	Sample	Pig_feces_2	P2_Immediately	0	0	NA	Unfrozen	Nothing	Nothing	c	3	0	17	P2S1MC	Spiked	0h	P2MC_0h_c	Nextflex	Hiseq	27872429	4208736779	24525669	3171751529	DTU2016_MG_534_HX_P2MC_0h_c	ERS3219721	ERX3239301
ERR3211885	DTU2016_MG_539_HX_P2_16h_80C_a	P2_16h_80C_a	Short_term_storage	Pig_feces_2	red	Pig_feces_2	Sample	Pig_feces_2	P2_Day_Freezer	16	16	-80	Frozen	Freezer	FreezerDeep	a	6	1	17	P2S2	Unspiked	16h-80C	P2_16h_80C_a	Nextflex	Hiseq	13418420	2026181420	11548879	1467508289	HHKTMBBXX-replacementsDTU2016_MG_539_HX_P2_16h_80C_a	ERS3219832	ERX3239412
ERR3211778	DTU2016_MG_540_HX_P2_16h_80C_b	P2_16h_80C_b	Short_term_storage	Pig_feces_2	red	Pig_feces_2	Sample	Pig_feces_2	P2_Day_Freezer	16	16	-80	Frozen	Freezer	FreezerDeep	b	1	1	17	P2S2	Unspiked	16h-80C	P2_16h_80C_b	Nextflex	Hiseq	29693475	4483714725	25543652	3300996715	DTU2016_MG_540_HX_P2_16h_80C_b	ERS3219725	ERX3239305
ERR3211779	DTU2016_MG_541_HX_P2_16h_80C_c	P2_16h_80C_c	Short_term_storage	Pig_feces_2	red	Pig_feces_2	Sample	Pig_feces_2	P2_Day_Freezer	16	16	-80	Frozen	Freezer	FreezerDeep	c	2	1	17	P2S2	Unspiked	16h-80C	P2_16h_80C_c	Nextflex	Hiseq	24808297	3746052847	21544304	2790386545	DTU2016_MG_541_HX_P2_16h_80C_c	ERS3219726	ERX3239306
ERR3211780	DTU2016_MG_542_HX_P2MC_16h_80C_a	P2MC_16h_80C_a	Short_term_storage	Pig_feces_2	red	Pig_feces_2_spiked	Sample	Pig_feces_2	P2_Day_Freezer	16	16	-80	Frozen	Freezer	FreezerDeep	a	4	1	17	P2S2MC	Spiked	16h-80C	P2MC_16h_80C_a	Nextflex	Hiseq	25427199	3839507049	22224296	2822939815	DTU2016_MG_542_HX_P2MC_16h_80C_a	ERS3219727	ERX3239307
ERR3211889	DTU2016_MG_543_HX_P2MC_16h_80C_b	P2MC_16h_80C_b	Short_term_storage	Pig_feces_2	red	Pig_feces_2_spiked	Sample	Pig_feces_2	P2_Day_Freezer	16	16	-80	Frozen	Freezer	FreezerDeep	b	7	1	17	P2S2MC	Spiked	16h-80C	P2MC_16h_80C_b	Nextflex	Hiseq	14155075	2137416325	11657335	1390993050	HHKTMBBXX-replacementsDTU2016_MG_543_HX_P2MC_16h_80C_b	ERS3219836	ERX3239416
ERR3211890	DTU2016_MG_544_HX_P2MC_16h_80C_c	P2MC_16h_80C_c	Short_term_storage	Pig_feces_2	red	Pig_feces_2_spiked	Sample	Pig_feces_2	P2_Day_Freezer	16	16	-80	Frozen	Freezer	FreezerDeep	c	6	1	17	P2S2MC	Spiked	16h-80C	P2MC_16h_80C_c	Nextflex	Hiseq	12995683	1962348133	11176024	1415793107	HHKTMBBXX-replacementsDTU2016_MG_544_HX_P2MC_16h_80C_c	ERS3219837	ERX3239417
ERR3211891	DTU2016_MG_545_HX_P2_16h_20C_a	P2_16h_20C_a	Short_term_storage	Pig_feces_2	red	Pig_feces_2	Sample	Pig_feces_2	P2_Day_Freezer	16	16	-20	Frozen	Freezer	Freezer	a	5	1	17	P2S3	Unspiked	16h-20C	P2_16h_20C_a	Nextflex	Hiseq	11416198	1723845898	9522332	1151295046	HHKTMBBXX-replacementsDTU2016_MG_545_HX_P2_16h_20C_a	ERS3219838	ERX3239418
ERR3211781	DTU2016_MG_546_HX_P2_16h_20C_b	P2_16h_20C_b	Short_term_storage	Pig_feces_2	red	Pig_feces_2	Sample	Pig_feces_2	P2_Day_Freezer	16	16	-20	Frozen	Freezer	Freezer	b	4	1	17	P2S3	Unspiked	16h-20C	P2_16h_20C_b	Nextflex	Hiseq	27524247	4156161297	24707943	3195405668	DTU2016_MG_546_HX_P2_16h_20C_b	ERS3219728	ERX3239308
ERR3211782	DTU2016_MG_547_HX_P2_16h_20C_c	P2_16h_20C_c	Short_term_storage	Pig_feces_2	red	Pig_feces_2	Sample	Pig_feces_2	P2_Day_Freezer	16	16	-20	Frozen	Freezer	Freezer	c	2	1	17	P2S3	Unspiked	16h-20C	P2_16h_20C_c	Nextflex	Hiseq	30841111	4657007761	27422314	3595022759	DTU2016_MG_547_HX_P2_16h_20C_c	ERS3219729	ERX3239309
ERR3211783	DTU2016_MG_548_HX_P2MC_16h_20C_a	P2MC_16h_20C_a	Short_term_storage	Pig_feces_2	red	Pig_feces_2_spiked	Sample	Pig_feces_2	P2_Day_Freezer	16	16	-20	Frozen	Freezer	Freezer	a	1	1	17	P2S3MC	Spiked	16h-20C	P2MC_16h_20C_a	Nextflex	Hiseq	29196841	4408722991	25599442	3352463089	DTU2016_MG_548_HX_P2MC_16h_20C_a	ERS3219730	ERX3239310
ERR3211784	DTU2016_MG_549_HX_P2MC_16h_20C_b	P2MC_16h_20C_b	Short_term_storage	Pig_feces_2	red	Pig_feces_2_spiked	Sample	Pig_feces_2	P2_Day_Freezer	16	16	-20	Frozen	Freezer	Freezer	b	4	1	17	P2S3MC	Spiked	16h-20C	P2MC_16h_20C_b	Nextflex	Hiseq	31063060	4690522060	26874316	3396869567	DTU2016_MG_549_HX_P2MC_16h_20C_b	ERS3219731	ERX3239311
ERR3211896	DTU2016_MG_550_HX_P2MC_16h_20C_c	P2MC_16h_20C_c	Short_term_storage	Pig_feces_2	red	Pig_feces_2_spiked	Sample	Pig_feces_2	P2_Day_Freezer	16	16	-20	Frozen	Freezer	Freezer	c	6	1	17	P2S3MC	Spiked	16h-20C	P2MC_16h_20C_c	Nextflex	Hiseq	12462106	1881778006	10584367	1338378852	HHKTMBBXX-replacementsDTU2016_MG_550_HX_P2MC_16h_20C_c	ERS3219843	ERX3239423
ERR3211897	DTU2016_MG_551_HX_P2_16h_5C_a	P2_16h_5C_a	Short_term_storage	Pig_feces_2	red	Pig_feces_2	Sample	Pig_feces_2	P2_Day_Fridge	16	16	5	Unfrozen	Fridge	Fridge	a	7	0	17	P2S4	Unspiked	16h5C	P2_16h_5C_a	Nextflex	Hiseq	15677769	2367343119	12923280	1548607648	HHKTMBBXX-replacementsDTU2016_MG_551_HX_P2_16h_5C_a	ERS3219844	ERX3239424
ERR3211898	DTU2016_MG_552_HX_P2_16h_5C_b	P2_16h_5C_b	Short_term_storage	Pig_feces_2	red	Pig_feces_2	Sample	Pig_feces_2	P2_Day_Fridge	16	16	5	Unfrozen	Fridge	Fridge	b	6	0	17	P2S4	Unspiked	16h5C	P2_16h_5C_b	Nextflex	Hiseq	15341736	2316602136	13582765	1748110918	HHKTMBBXX-replacementsDTU2016_MG_552_HX_P2_16h_5C_b	ERS3219845	ERX3239425
ERR3211899	DTU2016_MG_553_HX_P2_16h_5C_c	P2_16h_5C_c	Short_term_storage	Pig_feces_2	red	Pig_feces_2	Sample	Pig_feces_2	P2_Day_Fridge	16	16	5	Unfrozen	Fridge	Fridge	c	6	0	17	P2S4	Unspiked	16h5C	P2_16h_5C_c	Nextflex	Hiseq	12243666	1848793566	10202307	1278388010	HHKTMBBXX-replacementsDTU2016_MG_553_HX_P2_16h_5C_c	ERS3219846	ERX3239426
ERR3211785	DTU2016_MG_554_HX_P2MC_16h_5C_a	P2MC_16h_5C_a	Short_term_storage	Pig_feces_2	red	Pig_feces_2_spiked	Sample	Pig_feces_2	P2_Day_Fridge	16	16	5	Unfrozen	Fridge	Fridge	a	4	0	17	P2S4MC	Spiked	16h5C	P2MC_16h_5C_a	Nextflex	Hiseq	25508858	3851837558	22550275	2902006852	DTU2016_MG_554_HX_P2MC_16h_5C_a	ERS3219732	ERX3239312
ERR3211901	DTU2016_MG_555_HX_P2MC_16h_5C_b	P2MC_16h_5C_b	Short_term_storage	Pig_feces_2	red	Pig_feces_2_spiked	Sample	Pig_feces_2	P2_Day_Fridge	16	16	5	Unfrozen	Fridge	Fridge	b	5	0	17	P2S4MC	Spiked	16h5C	P2MC_16h_5C_b	Nextflex	Hiseq	15693300	2369688300	12934257	1600440937	HHKTMBBXX-replacementsDTU2016_MG_555_HX_P2MC_16h_5C_b	ERS3219848	ERX3239428
ERR3211786	DTU2016_MG_556_HX_P2MC_16h_5C_c	P2MC_16h_5C_c	Short_term_storage	Pig_feces_2	red	Pig_feces_2_spiked	Sample	Pig_feces_2	P2_Day_Fridge	16	16	5	Unfrozen	Fridge	Fridge	c	2	0	17	P2S4MC	Spiked	16h5C	P2MC_16h_5C_c	Nextflex	Hiseq	26803799	4047373649	22926905	2946595946	DTU2016_MG_556_HX_P2MC_16h_5C_c	ERS3219733	ERX3239313
ERR3211903	DTU2016_MG_557_HX_P2_16h_22C_a	P2_16h_22C_a	Short_term_storage	Pig_feces_2	red	Pig_feces_2	Sample	Pig_feces_2	P2_Day_Table	16	16	22	Unfrozen	Table	Table	a	8	0	17	P2S5	Unspiked	16h22C	P2_16h_22C_a	Nextflex	Hiseq	15517866	2343197766	13807507	1786574011	HHKTMBBXX-replacementsDTU2016_MG_557_HX_P2_16h_22C_a	ERS3219850	ERX3239430
ERR3211787	DTU2016_MG_558_HX_P2_16h_22C_b	P2_16h_22C_b	Short_term_storage	Pig_feces_2	red	Pig_feces_2	Sample	Pig_feces_2	P2_Day_Table	16	16	22	Unfrozen	Table	Table	b	3	0	17	P2S5	Unspiked	16h22C	P2_16h_22C_b	Nextflex	Hiseq	23763067	3588223117	19434193	2237572873	DTU2016_MG_558_HX_P2_16h_22C_b	ERS3219734	ERX3239314
ERR3211788	DTU2016_MG_559_HX_P2_16h_22C_c	P2_16h_22C_c	Short_term_storage	Pig_feces_2	red	Pig_feces_2	Sample	Pig_feces_2	P2_Day_Table	16	16	22	Unfrozen	Table	Table	c	4	0	17	P2S5	Unspiked	16h22C	P2_16h_22C_c	Nextflex	Hiseq	35392263	5344231713	31245551	4023864463	DTU2016_MG_559_HX_P2_16h_22C_c	ERS3219735	ERX3239315
ERR3211906	DTU2016_MG_560_HX_P2MC_16h_22C_a	P2MC_16h_22C_a	Short_term_storage	Pig_feces_2	red	Pig_feces_2_spiked	Sample	Pig_feces_2	P2_Day_Table	16	16	22	Unfrozen	Table	Table	a	5	0	17	P2S5MC	Spiked	16h22C	P2MC_16h_22C_a	Nextflex	Hiseq	12598316	1902345716	10584881	1321019295	HHKTMBBXX-replacementsDTU2016_MG_560_HX_P2MC_16h_22C_a	ERS3219853	ERX3239433
ERR3211907	DTU2016_MG_561_HX_P2MC_16h_22C_b	P2MC_16h_22C_b	Short_term_storage	Pig_feces_2	red	Pig_feces_2_spiked	Sample	Pig_feces_2	P2_Day_Table	16	16	22	Unfrozen	Table	Table	b	8	0	17	P2S5MC	Spiked	16h22C	P2MC_16h_22C_b	Nextflex	Hiseq	13336639	2013832489	11802843	1525190356	HHKTMBBXX-replacementsDTU2016_MG_561_HX_P2MC_16h_22C_b	ERS3219854	ERX3239434
ERR3211908	DTU2016_MG_562_HX_P2MC_16h_22C_c	P2MC_16h_22C_c	Short_term_storage	Pig_feces_2	red	Pig_feces_2_spiked	Sample	Pig_feces_2	P2_Day_Table	16	16	22	Unfrozen	Table	Table	c	8	0	17	P2S5MC	Spiked	16h22C	P2MC_16h_22C_c	Nextflex	Hiseq	14249982	2151747282	12754519	1651504444	HHKTMBBXX-replacementsDTU2016_MG_562_HX_P2MC_16h_22C_c	ERS3219855	ERX3239435
ERR3211789	DTU2016_MG_564_HX_P2_64h_80C_a	P2_64h_80C_a	Short_term_storage	Pig_feces_2	red	Pig_feces_2	Sample	Pig_feces_2	P2_Weekend_Freezer	64	64	-80	Frozen	Freezer	FreezerDeep	a	4	1	17	P2S6	Unspiked	64h-80C	P2_64h_80C_a	Nextflex	Hiseq	30764150	4645386650	27349015	3525540734	DTU2016_MG_564_HX_P2_64h_80C_a	ERS3219736	ERX3239316
ERR3211911	DTU2016_MG_565_HX_P2_64h_80C_b	P2_64h_80C_b	Short_term_storage	Pig_feces_2	red	Pig_feces_2	Sample	Pig_feces_2	P2_Weekend_Freezer	64	64	-80	Frozen	Freezer	FreezerDeep	b	7	1	17	P2S6	Unspiked	64h-80C	P2_64h_80C_b	Nextflex	Hiseq	11434895	1726669145	9494006	1141278831	HHKTMBBXX-replacementsDTU2016_MG_565_HX_P2_64h_80C_b	ERS3219858	ERX3239438
ERR3211790	DTU2016_MG_566_HX_P2_64h_80C_c	P2_64h_80C_c	Short_term_storage	Pig_feces_2	red	Pig_feces_2	Sample	Pig_feces_2	P2_Weekend_Freezer	64	64	-80	Frozen	Freezer	FreezerDeep	c	3	1	17	P2S6	Unspiked	64h-80C	P2_64h_80C_c	Nextflex	Hiseq	30239864	4566219464	26434871	3410637726	DTU2016_MG_566_HX_P2_64h_80C_c	ERS3219737	ERX3239317
ERR3211791	DTU2016_MG_567_HX_P2MC_64h_80C_a	P2MC_64h_80C_a	Short_term_storage	Pig_feces_2	red	Pig_feces_2_spiked	Sample	Pig_feces_2	P2_Weekend_Freezer	64	64	-80	Frozen	Freezer	FreezerDeep	a	1	1	17	P2S6MC	Spiked	64h-80C	P2MC_64h_80C_a	Nextflex	Hiseq	31269645	4721716395	26969623	3512909785	DTU2016_MG_567_HX_P2MC_64h_80C_a	ERS3219738	ERX3239318
ERR3211792	DTU2016_MG_568_HX_P2MC_64h_80C_b	P2MC_64h_80C_b	Short_term_storage	Pig_feces_2	red	Pig_feces_2_spiked	Sample	Pig_feces_2	P2_Weekend_Freezer	64	64	-80	Frozen	Freezer	FreezerDeep	b	3	1	17	P2S6MC	Spiked	64h-80C	P2MC_64h_80C_b	Nextflex	Hiseq	29990437	4528555987	26857398	3524136990	DTU2016_MG_568_HX_P2MC_64h_80C_b	ERS3219739	ERX3239319
ERR3211915	DTU2016_MG_569_HX_P2MC_64h_80C_c	P2MC_64h_80C_c	Short_term_storage	Pig_feces_2	red	Pig_feces_2_spiked	Sample	Pig_feces_2	P2_Weekend_Freezer	64	64	-80	Frozen	Freezer	FreezerDeep	c	8	1	17	P2S6MC	Spiked	64h-80C	P2MC_64h_80C_c	Nextflex	Hiseq	11878978	1793725678	10477724	1352224769	HHKTMBBXX-replacementsDTU2016_MG_569_HX_P2MC_64h_80C_c	ERS3219862	ERX3239442
ERR3211916	DTU2016_MG_570_HX_P2_64h_20C_a	P2_64h_20C_a	Short_term_storage	Pig_feces_2	red	Pig_feces_2	Sample	Pig_feces_2	P2_Weekend_Freezer	64	64	-20	Frozen	Freezer	Freezer	a	5	1	17	P2S7	Unspiked	64h-20C	P2_64h_20C_a	Nextflex	Hiseq	11783908	1779370108	10050450	1261900163	HHKTMBBXX-replacementsDTU2016_MG_570_HX_P2_64h_20C_a	ERS3219863	ERX3239443
ERR3211917	DTU2016_MG_571_HX_P2_64h_20C_b	P2_64h_20C_b	Short_term_storage	Pig_feces_2	red	Pig_feces_2	Sample	Pig_feces_2	P2_Weekend_Freezer	64	64	-20	Frozen	Freezer	Freezer	b	8	1	17	P2S7	Unspiked	64h-20C	P2_64h_20C_b	Nextflex	Hiseq	13503261	2038992411	11439957	1444695393	HHKTMBBXX-replacementsDTU2016_MG_571_HX_P2_64h_20C_b	ERS3219864	ERX3239444
ERR3211918	DTU2016_MG_572_HX_P2_64h_20C_c	P2_64h_20C_c	Short_term_storage	Pig_feces_2	red	Pig_feces_2	Sample	Pig_feces_2	P2_Weekend_Freezer	64	64	-20	Frozen	Freezer	Freezer	c	7	1	17	P2S7	Unspiked	64h-20C	P2_64h_20C_c	Nextflex	Hiseq	15822021	2389125171	13033030	1556552160	HHKTMBBXX-replacementsDTU2016_MG_572_HX_P2_64h_20C_c	ERS3219865	ERX3239445
ERR3211793	DTU2016_MG_573_HX_P2MC_64h_20C_a	P2MC_64h_20C_a	Short_term_storage	Pig_feces_2	red	Pig_feces_2_spiked	Sample	Pig_feces_2	P2_Weekend_Freezer	64	64	-20	Frozen	Freezer	Freezer	a	3	1	17	P2S7MC	Spiked	64h-20C	P2MC_64h_20C_a	Nextflex	Hiseq	26639737	4022600287	23547614	3052047529	DTU2016_MG_573_HX_P2MC_64h_20C_a	ERS3219740	ERX3239320
ERR3211794	DTU2016_MG_574_HX_P2MC_64h_20C_b	P2MC_64h_20C_b	Short_term_storage	Pig_feces_2	red	Pig_feces_2_spiked	Sample	Pig_feces_2	P2_Weekend_Freezer	64	64	-20	Frozen	Freezer	Freezer	b	3	1	17	P2S7MC	Spiked	64h-20C	P2MC_64h_20C_b	Nextflex	Hiseq	34654107	5232770157	31268498	4099115006	DTU2016_MG_574_HX_P2MC_64h_20C_b	ERS3219741	ERX3239321
ERR3211921	DTU2016_MG_575_HX_P2MC_64h_20C_c	P2MC_64h_20C_c	Short_term_storage	Pig_feces_2	red	Pig_feces_2_spiked	Sample	Pig_feces_2	P2_Weekend_Freezer	64	64	-20	Frozen	Freezer	Freezer	c	6	1	17	P2S7MC	Spiked	64h-20C	P2MC_64h_20C_c	Nextflex	Hiseq	15301618	2310544318	13284329	1691333416	HHKTMBBXX-replacementsDTU2016_MG_575_HX_P2MC_64h_20C_c	ERS3219868	ERX3239448
ERR3211922	DTU2016_MG_576_HX_P2_64h_5C_a	P2_64h_5C_a	Short_term_storage	Pig_feces_2	red	Pig_feces_2	Sample	Pig_feces_2	P2_Weekend_Fridge	64	64	5	Unfrozen	Fridge	Fridge	a	8	0	17	P2S8	Unspiked	64h5C	P2_64h_5C_a	Nextflex	Hiseq	11662046	1760968946	10389872	1345667388	HHKTMBBXX-replacementsDTU2016_MG_576_HX_P2_64h_5C_a	ERS3219869	ERX3239449
ERR3211795	DTU2016_MG_577_HX_P2_64h_5C_b	P2_64h_5C_b	Short_term_storage	Pig_feces_2	red	Pig_feces_2	Sample	Pig_feces_2	P2_Weekend_Fridge	64	64	5	Unfrozen	Fridge	Fridge	b	1	0	17	P2S8	Unspiked	64h5C	P2_64h_5C_b	Nextflex	Hiseq	24680377	3726736927	21698121	2847198606	DTU2016_MG_577_HX_P2_64h_5C_b	ERS3219742	ERX3239322
ERR3211924	DTU2016_MG_578_HX_P2_64h_5C_c	P2_64h_5C_c	Short_term_storage	Pig_feces_2	red	Pig_feces_2	Sample	Pig_feces_2	P2_Weekend_Fridge	64	64	5	Unfrozen	Fridge	Fridge	c	7	0	17	P2S8	Unspiked	64h5C	P2_64h_5C_c	Nextflex	Hiseq	11162537	1685543087	8873446	1040697835	HHKTMBBXX-replacementsDTU2016_MG_578_HX_P2_64h_5C_c	ERS3219871	ERX3239451
ERR3211796	DTU2016_MG_579_HX_P2MC_64h_5C_a	P2MC_64h_5C_a	Short_term_storage	Pig_feces_2	red	Pig_feces_2_spiked	Sample	Pig_feces_2	P2_Weekend_Fridge	64	64	5	Unfrozen	Fridge	Fridge	a	4	0	17	P2S8MC	Spiked	64h5C	P2MC_64h_5C_a	Nextflex	Hiseq	29167248	4404254448	26027192	3366193282	DTU2016_MG_579_HX_P2MC_64h_5C_a	ERS3219743	ERX3239323
ERR3211797	DTU2016_MG_580_HX_P2MC_64h_5C_b	P2MC_64h_5C_b	Short_term_storage	Pig_feces_2	red	Pig_feces_2_spiked	Sample	Pig_feces_2	P2_Weekend_Fridge	64	64	5	Unfrozen	Fridge	Fridge	b	2	0	17	P2S8MC	Spiked	64h5C	P2MC_64h_5C_b	Nextflex	Hiseq	24314935	3671555185	21120553	2742176196	DTU2016_MG_580_HX_P2MC_64h_5C_b	ERS3219744	ERX3239324
ERR3211927	DTU2016_MG_581_HX_P2MC_64h_5C_c	P2MC_64h_5C_c	Short_term_storage	Pig_feces_2	red	Pig_feces_2_spiked	Sample	Pig_feces_2	P2_Weekend_Fridge	64	64	5	Unfrozen	Fridge	Fridge	c	7	0	17	P2S8MC	Spiked	64h5C	P2MC_64h_5C_c	Nextflex	Hiseq	12191103	1840856553	9804391	1157111737	HHKTMBBXX-replacementsDTU2016_MG_581_HX_P2MC_64h_5C_c	ERS3219874	ERX3239454
ERR3211928	DTU2016_MG_582_HX_P2_64h_22C_a	P2_64h_22C_a	Short_term_storage	Pig_feces_2	red	Pig_feces_2	Sample	Pig_feces_2	P2_Weekend_Table	64	64	22	Unfrozen	Table	Table	a	6	0	17	P2S9	Unspiked	64h22C	P2_64h_22C_a	Nextflex	Hiseq	16104706	2431810606	13945295	1772279953	HHKTMBBXX-replacementsDTU2016_MG_582_HX_P2_64h_22C_a	ERS3219875	ERX3239455
ERR3211798	DTU2016_MG_583_HX_P2_64h_22C_b	P2_64h_22C_b	Short_term_storage	Pig_feces_2	red	Pig_feces_2	Sample	Pig_feces_2	P2_Weekend_Table	64	64	22	Unfrozen	Table	Table	b	2	0	17	P2S9	Unspiked	64h22C	P2_64h_22C_b	Nextflex	Hiseq	31723942	4790315242	27583332	3586609781	DTU2016_MG_583_HX_P2_64h_22C_b	ERS3219745	ERX3239325
ERR3211930	DTU2016_MG_584_HX_P2_64h_22C_c	P2_64h_22C_c	Short_term_storage	Pig_feces_2	red	Pig_feces_2	Sample	Pig_feces_2	P2_Weekend_Table	64	64	22	Unfrozen	Table	Table	c	5	0	17	P2S9	Unspiked	64h22C	P2_64h_22C_c	Nextflex	Hiseq	14197619	2143840469	12428392	1574890532	HHKTMBBXX-replacementsDTU2016_MG_584_HX_P2_64h_22C_c	ERS3219877	ERX3239457
ERR3211799	DTU2016_MG_585_HX_P2MC_64h_22C_a	P2MC_64h_22C_a	Short_term_storage	Pig_feces_2	red	Pig_feces_2_spiked	Sample	Pig_feces_2	P2_Weekend_Table	64	64	22	Unfrozen	Table	Table	a	2	0	17	P2S9MC	Spiked	64h22C	P2MC_64h_22C_a	Nextflex	Hiseq	23871787	3604639837	20823888	2715064747	DTU2016_MG_585_HX_P2MC_64h_22C_a	ERS3219746	ERX3239326
ERR3211800	DTU2016_MG_586_HX_P2MC_64h_22C_b	P2MC_64h_22C_b	Short_term_storage	Pig_feces_2	red	Pig_feces_2_spiked	Sample	Pig_feces_2	P2_Weekend_Table	64	64	22	Unfrozen	Table	Table	b	1	0	17	P2S9MC	Spiked	64h22C	P2MC_64h_22C_b	Nextflex	Hiseq	26997965	4076692715	23470826	3054920546	DTU2016_MG_586_HX_P2MC_64h_22C_b	ERS3219747	ERX3239327
ERR3211933	DTU2016_MG_587_HX_P2MC_64h_22C_c	P2MC_64h_22C_c	Short_term_storage	Pig_feces_2	red	Pig_feces_2_spiked	Sample	Pig_feces_2	P2_Weekend_Table	64	64	22	Unfrozen	Table	Table	c	5	0	17	P2S9MC	Spiked	64h22C	P2MC_64h_22C_c	Nextflex	Hiseq	15488551	2338771201	12904239	1595206549	HHKTMBBXX-replacementsDTU2016_MG_587_HX_P2MC_64h_22C_c	ERS3219880	ERX3239460
ERR3211801	DTU2016_MG_711_FTX_P1_40h_2FTC_20C_a	FTX_P1_40h(2FTC)_20C_a	Freeze_thaw	Pig_feces_1	blue	Pig_feces_1	Sample	Pig_feces_1	P1_2FTC	40	40	-20	Frozen	Freezer	Freezer	a	3	2	7	P1S1FTX	Unspiked	40h-20C2FTC	P1_40h(2FTC)_20C_a	Nextflex	Hiseq	42923221	6481406371	38186988	4965426998	DTU2016_MG_711_FTX_P1_40h_2FTC_20C_a	ERS3219748	ERX3239328
ERR3211936	DTU2016_MG_712_FTX_P1_40h_2FTC_20C_b	FTX_P1_40h(2FTC)_20C_b	Freeze_thaw	Pig_feces_1	blue	Pig_feces_1	Sample	Pig_feces_1	P1_2FTC	40	40	-20	Frozen	Freezer	Freezer	b	7	2	7	P1S1FTX	Unspiked	40h-20C2FTC	P1_40h(2FTC)_20C_b	Nextflex	Hiseq	14332397	2164191947	11908885	1435153955	HHKTMBBXX-replacementsDTU2016_MG_712_FTX_P1_40h_2FTC_20C_b	ERS3219883	ERX3239463
ERR3211937	DTU2016_MG_713_FTX_P1MC_40h_2FTC_20C_a	FTX_P1MC_40h(2FTC)_20C_a	Freeze_thaw	Pig_feces_1	blue	Pig_feces_1_spiked	Sample	Pig_feces_1	P1_2FTC	40	40	-20	Frozen	Freezer	Freezer	a	7	2	7	P1S1MCFTX	Spiked	40h-20C2FTC	P1MC_40h(2FTC)_20C_a	Nextflex	Hiseq	14965076	2259726476	12441866	1496926691	HHKTMBBXX-replacementsDTU2016_MG_713_FTX_P1MC_40h_2FTC_20C_a	ERS3219884	ERX3239464
ERR3211802	DTU2016_MG_714_FTX_P1MC_40h_2FTC_20C_b	FTX_P1MC_40h(2FTC)_20C_b	Freeze_thaw	Pig_feces_1	blue	Pig_feces_1_spiked	Sample	Pig_feces_1	P1_2FTC	40	40	-20	Frozen	Freezer	Freezer	b	3	2	7	P1S1MCFTX	Spiked	40h-20C2FTC	P1MC_40h(2FTC)_20C_b	Nextflex	Hiseq	36279088	5478142288	32331966	4206647113	DTU2016_MG_714_FTX_P1MC_40h_2FTC_20C_b	ERS3219749	ERX3239329
ERR3211939	DTU2016_MG_715_FTX_P1_40h_2FTC_80C_a	FTX_P1_40h(2FTC)_80C_a	Freeze_thaw	Pig_feces_1	blue	Pig_feces_1	Sample	Pig_feces_1	P1_2FTC	40	40	-80	Frozen	Freezer	FreezerDeep	a	5	2	7	P1S2FTX	Unspiked	40h-80C2FTC	P1_40h(2FTC)_80C_a	Nextflex	Hiseq	16265226	2456049126	14009695	1763388934	HHKTMBBXX-replacementsDTU2016_MG_715_FTX_P1_40h_2FTC_80C_a	ERS3219886	ERX3239466
ERR3211803	DTU2016_MG_716_FTX_P1_40h_2FTC_80C_b	FTX_P1_40h(2FTC)_80C_b	Freeze_thaw	Pig_feces_1	blue	Pig_feces_1	Sample	Pig_feces_1	P1_2FTC	40	40	-80	Frozen	Freezer	FreezerDeep	b	4	2	7	P1S2FTX	Unspiked	40h-80C2FTC	P1_40h(2FTC)_80C_b	Nextflex	Hiseq	35068986	5295416886	29974595	3605061915	DTU2016_MG_716_FTX_P1_40h_2FTC_80C_b	ERS3219750	ERX3239330
ERR3211804	DTU2016_MG_717_FTX_P1MC_40h_2FTC_80C_a	FTX_P1MC_40h(2FTC)_80C_a	Freeze_thaw	Pig_feces_1	blue	Pig_feces_1_spiked	Sample	Pig_feces_1	P1_2FTC	40	40	-80	Frozen	Freezer	FreezerDeep	a	2	2	7	P1S2MCFTX	Spiked	40h-80C2FTC	P1MC_40h(2FTC)_80C_a	Nextflex	Hiseq	25913988	3913012188	22705380	2959044471	DTU2016_MG_717_FTX_P1MC_40h_2FTC_80C_a	ERS3219751	ERX3239331
ERR3211805	DTU2016_MG_718_FTX_P1MC_40h_2FTC_80C_b	FTX_P1MC_40h(2FTC)_80C_b	Freeze_thaw	Pig_feces_1	blue	Pig_feces_1_spiked	Sample	Pig_feces_1	P1_2FTC	40	40	-80	Frozen	Freezer	FreezerDeep	b	3	2	7	P1S2MCFTX	Spiked	40h-80C2FTC	P1MC_40h(2FTC)_80C_b	Nextflex	Hiseq	46347012	6998398812	41574301	5258287821	DTU2016_MG_718_FTX_P1MC_40h_2FTC_80C_b	ERS3219752	ERX3239332
ERR3211943	DTU2016_MG_719_FTX_P1_64h_3FTC_20C_a	FTX_P1_64h(3FTC)_20C_a	Freeze_thaw	Pig_feces_1	blue	Pig_feces_1	Sample	Pig_feces_1	P1_3FTC	64	64	-20	Frozen	Freezer	Freezer	a	5	3	7	P1S3FTX	Unspiked	64h-20C3FTC	P1_64h(3FTC)_20C_a	Nextflex	Hiseq	13684319	2066332169	11561661	1419942873	HHKTMBBXX-replacementsDTU2016_MG_719_FTX_P1_64h_3FTC_20C_a	ERS3219890	ERX3239470
ERR3211806	DTU2016_MG_720_FTX_P1_64h_3FTC_20C_b	FTX_P1_64h(3FTC)_20C_b	Freeze_thaw	Pig_feces_1	blue	Pig_feces_1	Sample	Pig_feces_1	P1_3FTC	64	64	-20	Frozen	Freezer	Freezer	b	2	3	7	P1S3FTX	Unspiked	64h-20C3FTC	P1_64h(3FTC)_20C_b	Nextflex	Hiseq	32953407	4975964457	28815313	3754677291	DTU2016_MG_720_FTX_P1_64h_3FTC_20C_b	ERS3219753	ERX3239333
ERR3211945	DTU2016_MG_721_FTX_P1MC_64h_3FTC_20C_a	FTX_P1MC_64h(3FTC)_20C_a	Freeze_thaw	Pig_feces_1	blue	Pig_feces_1_spiked	Sample	Pig_feces_1	P1_3FTC	64	64	-20	Frozen	Freezer	Freezer	a	5	3	7	P1S3MCFTX	Spiked	64h-20C3FTC	P1MC_64h(3FTC)_20C_a	Nextflex	Hiseq	14146066	2136055966	12008567	1505143747	HHKTMBBXX-replacementsDTU2016_MG_721_FTX_P1MC_64h_3FTC_20C_a	ERS3219892	ERX3239472
ERR3211946	DTU2016_MG_722_FTX_P1MC_64h_3FTC_20C_b	FTX_P1MC_64h(3FTC)_20C_b	Freeze_thaw	Pig_feces_1	blue	Pig_feces_1_spiked	Sample	Pig_feces_1	P1_3FTC	64	64	-20	Frozen	Freezer	Freezer	b	8	3	7	P1S3MCFTX	Spiked	64h-20C3FTC	P1MC_64h(3FTC)_20C_b	Nextflex	Hiseq	10777033	1627331983	9538210	1232769149	HHKTMBBXX-replacementsDTU2016_MG_722_FTX_P1MC_64h_3FTC_20C_b	ERS3219893	ERX3239473
ERR3211807	DTU2016_MG_723_FTX_P1_64h_3FTC_80C_a	FTX_P1_64h(3FTC)_80C_a	Freeze_thaw	Pig_feces_1	blue	Pig_feces_1	Sample	Pig_feces_1	P1_3FTC	64	64	-80	Frozen	Freezer	FreezerDeep	a	1	3	7	P1S4FTX	Unspiked	64h-80C3FTC	P1_64h(3FTC)_80C_a	Nextflex	Hiseq	37787856	5705966256	34361962	4575171946	DTU2016_MG_723_FTX_P1_64h_3FTC_80C_a	ERS3219754	ERX3239334
ERR3211948	DTU2016_MG_724_FTX_P1_64h_3FTC_80C_b	FTX_P1_64h(3FTC)_80C_b	Freeze_thaw	Pig_feces_1	blue	Pig_feces_1	Sample	Pig_feces_1	P1_3FTC	64	64	-80	Frozen	Freezer	FreezerDeep	b	7	3	7	P1S4FTX	Unspiked	64h-80C3FTC	P1_64h(3FTC)_80C_b	Nextflex	Hiseq	11646610	1758638110	9761515	1175195831	HHKTMBBXX-replacementsDTU2016_MG_724_FTX_P1_64h_3FTC_80C_b	ERS3219895	ERX3239475
ERR3211949	DTU2016_MG_726_FTX_P1MC_64h_3FTC_80C_b	FTX_P1MC_64h(3FTC)_80C_b	Freeze_thaw	Pig_feces_1	blue	Pig_feces_1_spiked	Sample	Pig_feces_1	P1_3FTC	64	64	-80	Frozen	Freezer	FreezerDeep	b	8	3	7	P1S4MCFTX	Spiked	64h-80C3FTC	P1MC_64h(3FTC)_80C_b	Nextflex	Hiseq	16160880	2440292880	14599900	1902824854	HHKTMBBXX-replacementsDTU2016_MG_726_FTX_P1MC_64h_3FTC_80C_b	ERS3219896	ERX3239476
ERR3211951	DTU2016_MG_728_FTX_P1_88h_4FTC_20C_a	FTX_P1_88h(4FTC)_20C_a	Freeze_thaw	Pig_feces_1	blue	Pig_feces_1	Sample	Pig_feces_1	P1_4FTC	88	88	-20	Frozen	Freezer	Freezer	a	6	4	7	P1S5FTX	Unspiked	88h-20C4FTC	P1_88h(4FTC)_20C_a	Nextflex	Hiseq	12018604	1814809204	10088662	1246832527	HHKTMBBXX-replacementsDTU2016_MG_728_FTX_P1_88h_4FTC_20C_a	ERS3219898	ERX3239478
ERR3211809	DTU2016_MG_729_FTX_P1_88h_4FTC_20C_b	FTX_P1_88h(4FTC)_20C_b	Freeze_thaw	Pig_feces_1	blue	Pig_feces_1	Sample	Pig_feces_1	P1_4FTC	88	88	-20	Frozen	Freezer	Freezer	b	2	4	7	P1S5FTX	Unspiked	88h-20C4FTC	P1_88h(4FTC)_20C_b	Nextflex	Hiseq	32109925	4848598675	28025870	3652873840	DTU2016_MG_729_FTX_P1_88h_4FTC_20C_b	ERS3219756	ERX3239336
ERR3211810	DTU2016_MG_730_FTX_P1MC_88h_4FTC_20C_a	FTX_P1MC_88h(4FTC)_20C_a	Freeze_thaw	Pig_feces_1	blue	Pig_feces_1_spiked	Sample	Pig_feces_1	P1_4FTC	88	88	-20	Frozen	Freezer	Freezer	a	2	4	7	P1S5MCFTX	Spiked	88h-20C4FTC	P1MC_88h(4FTC)_20C_a	Nextflex	Hiseq	29329725	4428788475	25828058	3391654485	DTU2016_MG_730_FTX_P1MC_88h_4FTC_20C_a	ERS3219757	ERX3239337
ERR3211811	DTU2016_MG_732_FTX_P1_88h_4FTC_80C_a	FTX_P1_88h(4FTC)_80C_a	Freeze_thaw	Pig_feces_1	blue	Pig_feces_1	Sample	Pig_feces_1	P1_4FTC	88	88	-80	Frozen	Freezer	FreezerDeep	a	1	4	7	P1S6FTX	Unspiked	88h-80C4FTC	P1_88h(4FTC)_80C_a	Nextflex	Hiseq	50314858	7597543558	44757853	5884058140	DTU2016_MG_732_FTX_P1_88h_4FTC_80C_a	ERS3219758	ERX3239338
ERR3211955	DTU2016_MG_734_FTX_P1MC_88h_4FTC_80C_a	FTX_P1MC_88h(4FTC)_80C_a	Freeze_thaw	Pig_feces_1	blue	Pig_feces_1_spiked	Sample	Pig_feces_1	P1_4FTC	88	88	-80	Frozen	Freezer	FreezerDeep	a	6	4	7	P1S6MCFTX	Spiked	88h-80C4FTC	P1MC_88h(4FTC)_80C_a	Nextflex	Hiseq	14475036	2185730436	12589051	1607483450	HHKTMBBXX-replacementsDTU2016_MG_734_FTX_P1MC_88h_4FTC_80C_a	ERS3219902	ERX3239482
ERR3211812	DTU2016_MG_735_FTX_P1MC_88h_4FTC_80C_b	FTX_P1MC_88h(4FTC)_80C_b	Freeze_thaw	Pig_feces_1	blue	Pig_feces_1_spiked	Sample	Pig_feces_1	P1_4FTC	88	88	-80	Frozen	Freezer	FreezerDeep	b	4	4	7	P1S6MCFTX	Spiked	88h-80C4FTC	P1MC_88h(4FTC)_80C_b	Nextflex	Hiseq	30003730	4530563230	26606352	3433344108	DTU2016_MG_735_FTX_P1MC_88h_4FTC_80C_b	ERS3219759	ERX3239339
ERR3212022	DTU2018_MG_1466_LPSX_NX1NS_P1_0h_b	LPSX_NX1NS_P1_0h_b	Library_prep_seq_platform	Pig_feces_1	blue	Pig_feces_1	Sample	Pig_feces_1	P1_Immediately	0	0	NA	Unfrozen	Nothing	Nothing	b	11	0	7	P1S1	Unspiked	0h	P1_0h_b	Nextera	Nextseq	13364493	1967777004	12326109	1716366803	DTU2018_MG_1466_LPSX_NX1NS_P1_0h_b	ERS3219969	ERX3239549
ERR3212023	DTU2018_MG_1467_LPSX_NX1NS_P1_0h_c	LPSX_NX1NS_P1_0h_c	Library_prep_seq_platform	Pig_feces_1	blue	Pig_feces_1	Sample	Pig_feces_1	P1_Immediately	0	0	NA	Unfrozen	Nothing	Nothing	c	11	0	7	P1S1	Unspiked	0h	P1_0h_c	Nextera	Nextseq	9536843	1406557905	8746233	1215230193	DTU2018_MG_1467_LPSX_NX1NS_P1_0h_c	ERS3219970	ERX3239550
ERR3212026	DTU2018_MG_1470_LPSX_NX1NS_P1_64h_80C_a	LPSX_NX1NS_P1_64h_80C_a	Library_prep_seq_platform	Pig_feces_1	blue	Pig_feces_1	Sample	Pig_feces_1	P1_Weekend_Freezer	64	64	-80	Frozen	Freezer	FreezerDeep	a	11	1	7	P1S6	Unspiked	64h-80C	P1_64h_80C_a	Nextera	Nextseq	8339685	1211058982	7633828	1049850772	DTU2018_MG_1470_LPSX_NX1NS_P1_64h_80C_a	ERS3219973	ERX3239553
ERR3212027	DTU2018_MG_1471_LPSX_NX1NS_P1_64h_80C_b	LPSX_NX1NS_P1_64h_80C_b	Library_prep_seq_platform	Pig_feces_1	blue	Pig_feces_1	Sample	Pig_feces_1	P1_Weekend_Freezer	64	64	-80	Frozen	Freezer	FreezerDeep	b	11	1	7	P1S6	Unspiked	64h-80C	P1_64h_80C_b	Nextera	Nextseq	9685822	1418762022	8983080	1249109280	DTU2018_MG_1471_LPSX_NX1NS_P1_64h_80C_b	ERS3219974	ERX3239554
ERR3212028	DTU2018_MG_1472_LPSX_NX1NS_P2_0h_a	LPSX_NX1NS_P2_0h_a	Library_prep_seq_platform	Pig_feces_2	red	Pig_feces_2	Sample	Pig_feces_2	P2_Immediately	0	0	NA	Unfrozen	Nothing	Nothing	a	11	0	17	P2S1	Unspiked	0h	P2_0h_a	Nextera	Nextseq	9043038	1329709425	8421446	1176683244	DTU2018_MG_1472_LPSX_NX1NS_P2_0h_a	ERS3219975	ERX3239555
ERR3212029	DTU2018_MG_1473_LPSX_NX1NS_P2_0h_b	LPSX_NX1NS_P2_0h_b	Library_prep_seq_platform	Pig_feces_2	red	Pig_feces_2	Sample	Pig_feces_2	P2_Immediately	0	0	NA	Unfrozen	Nothing	Nothing	b	11	0	17	P2S1	Unspiked	0h	P2_0h_b	Nextera	Nextseq	8835828	1301723293	8162257	1135292538	DTU2018_MG_1473_LPSX_NX1NS_P2_0h_b	ERS3219976	ERX3239556
ERR3212030	DTU2018_MG_1474_LPSX_NX1NS_P2_64h_80C_a	LPSX_NX1NS_P2_64h_80C_a	Library_prep_seq_platform	Pig_feces_2	red	Pig_feces_2	Sample	Pig_feces_2	P2_Weekend_Freezer	64	64	-80	Frozen	Freezer	FreezerDeep	a	11	1	17	P2S6	Unspiked	64h-80C	P2_64h_80C_a	Nextera	Nextseq	11086750	1623772544	10321091	1436701800	DTU2018_MG_1474_LPSX_NX1NS_P2_64h_80C_a	ERS3219977	ERX3239557
ERR3212031	DTU2018_MG_1475_LPSX_NX1NS_P2_64h_80C_c	LPSX_NX1NS_P2_64h_80C_c	Library_prep_seq_platform	Pig_feces_2	red	Pig_feces_2	Sample	Pig_feces_2	P2_Weekend_Freezer	64	64	-80	Frozen	Freezer	FreezerDeep	c	11	1	17	P2S6	Unspiked	64h-80C	P2_64h_80C_c	Nextera	Nextseq	12178541	1767421188	11295881	1562944664	DTU2018_MG_1475_LPSX_NX1NS_P2_64h_80C_c	ERS3219978	ERX3239558
ERR3212033	DTU2018_MG_1513_LPSX_NX2NS_P1_0h_b	LPSX_NX2NS_P1_0h_b	Library_prep_seq_platform	Pig_feces_1	blue	Pig_feces_1	Sample	Pig_feces_1	P1_Immediately	0	0	NA	Unfrozen	Nothing	Nothing	b	12	0	7	P1S1	Unspiked	0h	P1_0h_b	Nextera	Nextseq	7787472	1153043532	7204264	1007409840	DTU2018_MG_1513_LPSX_NX2NS_P1_0h_b	ERS3219980	ERX3239560
ERR3212034	DTU2018_MG_1514_LPSX_NX2NS_P1_0h_c	LPSX_NX2NS_P1_0h_c	Library_prep_seq_platform	Pig_feces_1	blue	Pig_feces_1	Sample	Pig_feces_1	P1_Immediately	0	0	NA	Unfrozen	Nothing	Nothing	c	12	0	7	P1S1	Unspiked	0h	P1_0h_c	Nextera	Nextseq	6640924	982527281	6192563	8.67349e+08	DTU2018_MG_1514_LPSX_NX2NS_P1_0h_c	ERS3219981	ERX3239561
ERR3212037	DTU2018_MG_1517_LPSX_NX2NS_P1_64h_80C_a	LPSX_NX2NS_P1_64h_80C_a	Library_prep_seq_platform	Pig_feces_1	blue	Pig_feces_1	Sample	Pig_feces_1	P1_Weekend_Freezer	64	64	-80	Frozen	Freezer	FreezerDeep	a	12	1	7	P1S6	Unspiked	64h-80C	P1_64h_80C_a	Nextera	Nextseq	8063646	1188956808	7476344	1044330775	DTU2018_MG_1517_LPSX_NX2NS_P1_64h_80C_a	ERS3219984	ERX3239564
ERR3212038	DTU2018_MG_1518_LPSX_NX2NS_P1_64h_80C_b	LPSX_NX2NS_P1_64h_80C_b	Library_prep_seq_platform	Pig_feces_1	blue	Pig_feces_1	Sample	Pig_feces_1	P1_Weekend_Freezer	64	64	-80	Frozen	Freezer	FreezerDeep	b	12	1	7	P1S6	Unspiked	64h-80C	P1_64h_80C_b	Nextera	Nextseq	12240010	1795056077	11363332	1583561320	DTU2018_MG_1518_LPSX_NX2NS_P1_64h_80C_b	ERS3219985	ERX3239565
ERR3212039	DTU2018_MG_1519_LPSX_NX2NS_P2_0h_a	LPSX_NX2NS_P2_0h_a	Library_prep_seq_platform	Pig_feces_2	red	Pig_feces_2	Sample	Pig_feces_2	P2_Immediately	0	0	NA	Unfrozen	Nothing	Nothing	a	12	0	17	P2S1	Unspiked	0h	P2_0h_a	Nextera	Nextseq	8628319	1275010682	7947766	1110247314	DTU2018_MG_1519_LPSX_NX2NS_P2_0h_a	ERS3219986	ERX3239566
ERR3212040	DTU2018_MG_1520_LPSX_NX2NS_P2_0h_b	LPSX_NX2NS_P2_0h_b	Library_prep_seq_platform	Pig_feces_2	red	Pig_feces_2	Sample	Pig_feces_2	P2_Immediately	0	0	NA	Unfrozen	Nothing	Nothing	b	12	0	17	P2S1	Unspiked	0h	P2_0h_b	Nextera	Nextseq	6497278	962050175	6022970	8.42542e+08	DTU2018_MG_1520_LPSX_NX2NS_P2_0h_b	ERS3219987	ERX3239567
ERR3212041	DTU2018_MG_1521_LPSX_NX2NS_P2_64h_80C_a	LPSX_NX2NS_P2_64h_80C_a	Library_prep_seq_platform	Pig_feces_2	red	Pig_feces_2	Sample	Pig_feces_2	P2_Weekend_Freezer	64	64	-80	Frozen	Freezer	FreezerDeep	a	12	1	17	P2S6	Unspiked	64h-80C	P2_64h_80C_a	Nextera	Nextseq	9272021	1365329329	8562324	1193864879	DTU2018_MG_1521_LPSX_NX2NS_P2_64h_80C_a	ERS3219988	ERX3239568
ERR3212042	DTU2018_MG_1522_LPSX_NX2NS_P2_64h_80C_c	LPSX_NX2NS_P2_64h_80C_c	Library_prep_seq_platform	Pig_feces_2	red	Pig_feces_2	Sample	Pig_feces_2	P2_Weekend_Freezer	64	64	-80	Frozen	Freezer	FreezerDeep	c	12	1	17	P2S6	Unspiked	64h-80C	P2_64h_80C_c	Nextera	Nextseq	10123084	1490523066	9351222	1303675587	DTU2018_MG_1522_LPSX_NX2NS_P2_64h_80C_c	ERS3219989	ERX3239569
ERR3211958	DTU2018_MG_291_LTSX_P1_4m_20C_a	LTSX_P1_4m_20C_a	Long_term_storage	Pig_feces_1	blue	Pig_feces_1	Sample	Pig_feces_1	P1_4m	2880	4	-20	Frozen	Freezer	Freezer	a	9	1	7	P1S1LTSX	Unspiked	4m-20	P1_4m_20C_a	Kappa	Hiseq	8754706	1321960606	7953997	1127786193	DTU2018_MG_291_LTSX_P1_4m_20C_a	ERS3219905	ERX3239485
ERR3211959	DTU2018_MG_292_LTSX_P1_4m_20C_b	LTSX_P1_4m_20C_b	Long_term_storage	Pig_feces_1	blue	Pig_feces_1	Sample	Pig_feces_1	P1_4m	2880	4	-20	Frozen	Freezer	Freezer	b	9	1	7	P1S1LTSX	Unspiked	4m-20	P1_4m_20C_b	Kappa	Hiseq	10674824	1611898424	9452028	1329053745	DTU2018_MG_292_LTSX_P1_4m_20C_b	ERS3219906	ERX3239486
ERR3211960	DTU2018_MG_293_LTSX_P1MC_4m_20C_a	LTSX_P1MC_4m_20C_a	Long_term_storage	Pig_feces_1	blue	Pig_feces_1_spiked	Sample	Pig_feces_1	P1_4m	2880	4	-20	Frozen	Freezer	Freezer	a	9	1	7	P1S1MCLTSX	Spiked	4m-20	P1MC_4m_20C_a	Kappa	Hiseq	16945581	2558782731	15767225	2260178997	DTU2018_MG_293_LTSX_P1MC_4m_20C_a	ERS3219907	ERX3239487
ERR3211961	DTU2018_MG_294_LTSX_P1MC_4m_20C_b	LTSX_P1MC_4m_20C_b	Long_term_storage	Pig_feces_1	blue	Pig_feces_1_spiked	Sample	Pig_feces_1	P1_4m	2880	4	-20	Frozen	Freezer	Freezer	b	9	1	7	P1S1MCLTSX	Spiked	4m-20	P1MC_4m_20C_b	Kappa	Hiseq	9937283	1500529733	9044226	1282660378	DTU2018_MG_294_LTSX_P1MC_4m_20C_b	ERS3219908	ERX3239488
ERR3211962	DTU2018_MG_295_LTSX_P1_4m_80C_a	LTSX_P1_4m_80C_a	Long_term_storage	Pig_feces_1	blue	Pig_feces_1	Sample	Pig_feces_1	P1_4m	2880	4	-80	Frozen	Freezer	FreezerDeep	a	9	1	7	P1S2LTSX	Unspiked	4m-80	P1_4m_80C_a	Kappa	Hiseq	10294187	1554422237	9733289	1404779250	DTU2018_MG_295_LTSX_P1_4m_80C_a	ERS3219909	ERX3239489
ERR3211963	DTU2018_MG_296_LTSX_P1_4m_80C_b	LTSX_P1_4m_80C_b	Long_term_storage	Pig_feces_1	blue	Pig_feces_1	Sample	Pig_feces_1	P1_4m	2880	4	-80	Frozen	Freezer	FreezerDeep	b	9	1	7	P1S2LTSX	Unspiked	4m-80	P1_4m_80C_b	Kappa	Hiseq	10676336	1612126736	10136643	1460590052	DTU2018_MG_296_LTSX_P1_4m_80C_b	ERS3219910	ERX3239490
ERR3211964	DTU2018_MG_297_LTSX_P1MC_4m_80C_a	LTSX_P1MC_4m_80C_a	Long_term_storage	Pig_feces_1	blue	Pig_feces_1_spiked	Sample	Pig_feces_1	P1_4m	2880	4	-80	Frozen	Freezer	FreezerDeep	a	9	1	7	P1S2MCLTSX	Spiked	4m-80	P1MC_4m_80C_a	Kappa	Hiseq	12438574	1878224674	11803335	1703859007	DTU2018_MG_297_LTSX_P1MC_4m_80C_a	ERS3219911	ERX3239491
ERR3211965	DTU2018_MG_298_LTSX_P1MC_4m_80C_b	LTSX_P1MC_4m_80C_b	Long_term_storage	Pig_feces_1	blue	Pig_feces_1_spiked	Sample	Pig_feces_1	P1_4m	2880	4	-80	Frozen	Freezer	FreezerDeep	b	9	1	7	P1S2MCLTSX	Spiked	4m-80	P1MC_4m_80C_b	Kappa	Hiseq	10373049	1566330399	9272225	1307685123	DTU2018_MG_298_LTSX_P1MC_4m_80C_b	ERS3219912	ERX3239492
ERR3211967	DTU2018_MG_300_LTSX_P1_8m_20C_a	LTSX_P1_8m_20C_a	Long_term_storage	Pig_feces_1	blue	Pig_feces_1	Sample	Pig_feces_1	P1_8m	5760	8	-20	Frozen	Freezer	Freezer	a	9	1	7	P1S3LTSX	Unspiked	8m-20	P1_8m_20C_a	Kappa	Hiseq	7594768	1146809968	6782130	954472157	DTU2018_MG_300_LTSX_P1_8m_20C_a	ERS3219914	ERX3239494
ERR3211968	DTU2018_MG_301_LTSX_P1_8m_20C_b	LTSX_P1_8m_20C_b	Long_term_storage	Pig_feces_1	blue	Pig_feces_1	Sample	Pig_feces_1	P1_8m	5760	8	-20	Frozen	Freezer	Freezer	b	9	1	7	P1S3LTSX	Unspiked	8m-20	P1_8m_20C_b	Kappa	Hiseq	16078716	2427886116	14807710	2117720743	DTU2018_MG_301_LTSX_P1_8m_20C_b	ERS3219915	ERX3239495
ERR3211969	DTU2018_MG_302_LTSX_P1MC_8m_20C_a	LTSX_P1MC_8m_20C_a	Long_term_storage	Pig_feces_1	blue	Pig_feces_1_spiked	Sample	Pig_feces_1	P1_8m	5760	8	-20	Frozen	Freezer	Freezer	a	9	1	7	P1S3MCLTSX	Spiked	8m-20	P1MC_8m_20C_a	Kappa	Hiseq	11344580	1713031580	10347079	1466289680	DTU2018_MG_302_LTSX_P1MC_8m_20C_a	ERS3219916	ERX3239496
ERR3211970	DTU2018_MG_303_LTSX_P1MC_8m_20C_b	LTSX_P1MC_8m_20C_b	Long_term_storage	Pig_feces_1	blue	Pig_feces_1_spiked	Sample	Pig_feces_1	P1_8m	5760	8	-20	Frozen	Freezer	Freezer	b	9	1	7	P1S3MCLTSX	Spiked	8m-20	P1MC_8m_20C_b	Kappa	Hiseq	15794562	2384978862	14985570	2163352757	DTU2018_MG_303_LTSX_P1MC_8m_20C_b	ERS3219917	ERX3239497
ERR3211971	DTU2018_MG_304_LTSX_P1_8m_80C_a	LTSX_P1_8m_80C_a	Long_term_storage	Pig_feces_1	blue	Pig_feces_1	Sample	Pig_feces_1	P1_8m	5760	8	-80	Frozen	Freezer	FreezerDeep	a	9	1	7	P1S4LTSX	Unspiked	8m-80	P1_8m_80C_a	Kappa	Hiseq	15328131	2314547781	14515895	2091047515	DTU2018_MG_304_LTSX_P1_8m_80C_a	ERS3219918	ERX3239498
ERR3211972	DTU2018_MG_305_LTSX_P1_8m_80C_b	LTSX_P1_8m_80C_b	Long_term_storage	Pig_feces_1	blue	Pig_feces_1	Sample	Pig_feces_1	P1_8m	5760	8	-80	Frozen	Freezer	FreezerDeep	b	9	1	7	P1S4LTSX	Unspiked	8m-80	P1_8m_80C_b	Kappa	Hiseq	17939867	2708919917	17006785	2453975314	DTU2018_MG_305_LTSX_P1_8m_80C_b	ERS3219919	ERX3239499
ERR3211973	DTU2018_MG_306_LTSX_P1MC_8m_80C_a	LTSX_P1MC_8m_80C_a	Long_term_storage	Pig_feces_1	blue	Pig_feces_1_spiked	Sample	Pig_feces_1	P1_8m	5760	8	-80	Frozen	Freezer	FreezerDeep	a	9	1	7	P1S4MCLTSX	Spiked	8m-80	P1MC_8m_80C_a	Kappa	Hiseq	8413053	1270371003	7616549	1078209534	DTU2018_MG_306_LTSX_P1MC_8m_80C_a	ERS3219920	ERX3239500
ERR3211974	DTU2018_MG_307_LTSX_P1MC_8m_80C_b	LTSX_P1MC_8m_80C_b	Long_term_storage	Pig_feces_1	blue	Pig_feces_1_spiked	Sample	Pig_feces_1	P1_8m	5760	8	-80	Frozen	Freezer	FreezerDeep	b	9	1	7	P1S4MCLTSX	Spiked	8m-80	P1MC_8m_80C_b	Kappa	Hiseq	8918556	1346701956	8121536	1153726454	DTU2018_MG_307_LTSX_P1MC_8m_80C_b	ERS3219921	ERX3239501
ERR3211976	DTU2018_MG_309_LTSX_P1_12m_20C_a	LTSX_P1_12m_20C_a	Long_term_storage	Pig_feces_1	blue	Pig_feces_1	Sample	Pig_feces_1	P1_12m	8640	12	-20	Frozen	Freezer	Freezer	a	9	1	7	P1S5LTSX	Unspiked	12m-20	P1_12m_20C_a	Kappa	Hiseq	14390885	2173023635	13171838	1881709606	DTU2018_MG_309_LTSX_P1_12m_20C_a	ERS3219923	ERX3239503
ERR3211977	DTU2018_MG_310_LTSX_P1_12m_20C_b	LTSX_P1_12m_20C_b	Long_term_storage	Pig_feces_1	blue	Pig_feces_1	Sample	Pig_feces_1	P1_12m	8640	12	-20	Frozen	Freezer	Freezer	b	9	1	7	P1S5LTSX	Unspiked	12m-20	P1_12m_20C_b	Kappa	Hiseq	10737551	1621370201	9814790	1393302584	DTU2018_MG_310_LTSX_P1_12m_20C_b	ERS3219924	ERX3239504
ERR3211978	DTU2018_MG_311_LTSX_P1MC_12m_20C_a	LTSX_P1MC_12m_20C_a	Long_term_storage	Pig_feces_1	blue	Pig_feces_1_spiked	Sample	Pig_feces_1	P1_12m	8640	12	-20	Frozen	Freezer	Freezer	a	9	1	7	P1S5MCLTSX	Spiked	12m-20	P1MC_12m_20C_a	Kappa	Hiseq	14697878	2219379578	13921757	2011430376	DTU2018_MG_311_LTSX_P1MC_12m_20C_a	ERS3219925	ERX3239505
ERR3211979	DTU2018_MG_312_LTSX_P1MC_12m_20C_b	LTSX_P1MC_12m_20C_b	Long_term_storage	Pig_feces_1	blue	Pig_feces_1_spiked	Sample	Pig_feces_1	P1_12m	8640	12	-20	Frozen	Freezer	Freezer	b	9	1	7	P1S5MCLTSX	Spiked	12m-20	P1MC_12m_20C_b	Kappa	Hiseq	13905149	2099677499	13139916	1894375254	DTU2018_MG_312_LTSX_P1MC_12m_20C_b	ERS3219926	ERX3239506
ERR3211980	DTU2018_MG_313_LTSX_P1_12m_80C_a	LTSX_P1_12m_80C_a	Long_term_storage	Pig_feces_1	blue	Pig_feces_1	Sample	Pig_feces_1	P1_12m	8640	12	-80	Frozen	Freezer	FreezerDeep	a	9	1	7	P1S6LTSX	Unspiked	12m-80	P1_12m_80C_a	Kappa	Hiseq	19518169	2947243519	18361686	2644112861	DTU2018_MG_313_LTSX_P1_12m_80C_a	ERS3219927	ERX3239507
ERR3211981	DTU2018_MG_314_LTSX_P1_12m_80C_b	LTSX_P1_12m_80C_b	Long_term_storage	Pig_feces_1	blue	Pig_feces_1	Sample	Pig_feces_1	P1_12m	8640	12	-80	Frozen	Freezer	FreezerDeep	b	9	1	7	P1S6LTSX	Unspiked	12m-80	P1_12m_80C_b	Kappa	Hiseq	8314862	1255544162	7579400	1076199217	DTU2018_MG_314_LTSX_P1_12m_80C_b	ERS3219928	ERX3239508
ERR3211982	DTU2018_MG_315_LTSX_P1MC_12m_80C_a	LTSX_P1MC_12m_80C_a	Long_term_storage	Pig_feces_1	blue	Pig_feces_1_spiked	Sample	Pig_feces_1	P1_12m	8640	12	-80	Frozen	Freezer	FreezerDeep	a	9	1	7	P1S6MCLTSX	Spiked	12m-80	P1MC_12m_80C_a	Kappa	Hiseq	8272773	1249188723	7418305	1052771497	DTU2018_MG_315_LTSX_P1MC_12m_80C_a	ERS3219929	ERX3239509
ERR3211983	DTU2018_MG_316_LTSX_P1MC_12m_80C_b	LTSX_P1MC_12m_80C_b	Long_term_storage	Pig_feces_1	blue	Pig_feces_1_spiked	Sample	Pig_feces_1	P1_12m	8640	12	-80	Frozen	Freezer	FreezerDeep	b	9	1	7	P1S6MCLTSX	Spiked	12m-80	P1MC_12m_80C_b	Kappa	Hiseq	9625668	1453475868	8323844	1166082862	DTU2018_MG_316_LTSX_P1MC_12m_80C_b	ERS3219930	ERX3239510
ERR3211987	DTU2018_MG_347_LPSX_KAHI_P1_0h_b	LPSX_KAHI_P1_0h_b	Library_prep_seq_platform	Pig_feces_1	blue	Pig_feces_1	Sample	Pig_feces_1	P1_Immediately	0	0	NA	Unfrozen	Nothing	Nothing	b	9	0	7	P1S1	Unspiked	0h	P1_0h_b	Kappa	Hiseq	9479949	1431472299	8209817	1150629906	DTU2018_MG_347_LPSX_KAHI_P1_0h_b	ERS3219934	ERX3239514
ERR3211988	DTU2018_MG_348_LPSX_KAHI_P1_0h_c	LPSX_KAHI_P1_0h_c	Library_prep_seq_platform	Pig_feces_1	blue	Pig_feces_1	Sample	Pig_feces_1	P1_Immediately	0	0	NA	Unfrozen	Nothing	Nothing	c	9	0	7	P1S1	Unspiked	0h	P1_0h_c	Kappa	Hiseq	8239800	1244209800	7065998	986422587	DTU2018_MG_348_LPSX_KAHI_P1_0h_c	ERS3219935	ERX3239515
ERR3211991	DTU2018_MG_351_LPSX_KAHI_P1_64h_80C_a	LPSX_KAHI_P1_64h_80C_a	Library_prep_seq_platform	Pig_feces_1	blue	Pig_feces_1	Sample	Pig_feces_1	P1_Weekend_Freezer	64	64	-80	Frozen	Freezer	FreezerDeep	a	9	1	7	P1S6	Unspiked	64h-80C	P1_64h_80C_a	Kappa	Hiseq	15857754	2394520854	14782008	2121415326	DTU2018_MG_351_LPSX_KAHI_P1_64h_80C_a	ERS3219938	ERX3239518
ERR3211992	DTU2018_MG_352_LPSX_KAHI_P1_64h_80C_b	LPSX_KAHI_P1_64h_80C_b	Library_prep_seq_platform	Pig_feces_1	blue	Pig_feces_1	Sample	Pig_feces_1	P1_Weekend_Freezer	64	64	-80	Frozen	Freezer	FreezerDeep	b	9	1	7	P1S6	Unspiked	64h-80C	P1_64h_80C_b	Kappa	Hiseq	13028982	1967376282	12183385	1748584243	DTU2018_MG_352_LPSX_KAHI_P1_64h_80C_b	ERS3219939	ERX3239519
ERR3211993	DTU2018_MG_353_LPSX_KAHI_P2_0h_a	LPSX_KAHI_P2_0h_a	Library_prep_seq_platform	Pig_feces_2	red	Pig_feces_2	Sample	Pig_feces_2	P2_Immediately	0	0	NA	Unfrozen	Nothing	Nothing	a	9	0	17	P2S1	Unspiked	0h	P2_0h_a	Kappa	Hiseq	17381919	2624669769	16134806	2310150836	DTU2018_MG_353_LPSX_KAHI_P2_0h_a	ERS3219940	ERX3239520
ERR3211994	DTU2018_MG_354_LPSX_KAHI_P2_0h_b	LPSX_KAHI_P2_0h_b	Library_prep_seq_platform	Pig_feces_2	red	Pig_feces_2	Sample	Pig_feces_2	P2_Immediately	0	0	NA	Unfrozen	Nothing	Nothing	b	9	0	17	P2S1	Unspiked	0h	P2_0h_b	Kappa	Hiseq	9378120	1416096120	8197167	1150035196	DTU2018_MG_354_LPSX_KAHI_P2_0h_b	ERS3219941	ERX3239521
ERR3211995	DTU2018_MG_355_LPSX_KAHI_P2_64h_80C_a	LPSX_KAHI_P2_64h_80C_a	Library_prep_seq_platform	Pig_feces_2	red	Pig_feces_2	Sample	Pig_feces_2	P2_Weekend_Freezer	64	64	-80	Frozen	Freezer	FreezerDeep	a	9	1	17	P2S6	Unspiked	64h-80C	P2_64h_80C_a	Kappa	Hiseq	7880718	1189988418	6901088	9.6955e+08	DTU2018_MG_355_LPSX_KAHI_P2_64h_80C_a	ERS3219942	ERX3239522
ERR3211996	DTU2018_MG_356_LPSX_KAHI_P2_64h_80C_c	LPSX_KAHI_P2_64h_80C_c	Library_prep_seq_platform	Pig_feces_2	red	Pig_feces_2	Sample	Pig_feces_2	P2_Weekend_Freezer	64	64	-80	Frozen	Freezer	FreezerDeep	c	9	1	17	P2S6	Unspiked	64h-80C	P2_64h_80C_c	Kappa	Hiseq	8737786	1319405686	7612521	1066498114	DTU2018_MG_356_LPSX_KAHI_P2_64h_80C_c	ERS3219943	ERX3239523
ERR3212044	DTU2018_MG_590_LPSX_NFNS_P1_0h_b	LPSX_NFNS_P1_0h_b	Library_prep_seq_platform	Pig_feces_1	blue	Pig_feces_1	Sample	Pig_feces_1	P1_Immediately	0	0	NA	Unfrozen	Nothing	Nothing	b	10	0	7	P1S1	Unspiked	0h	P1_0h_b	Nextflex	Nextseq	9378794	1412719980	8927150	1256415379	DTU2018_MG_590_LPSX_NFNS_P1_0h_b	ERS3219991	ERX3239571
ERR3212045	DTU2018_MG_591_LPSX_NFNS_P1_0h_c	LPSX_NFNS_P1_0h_c	Library_prep_seq_platform	Pig_feces_1	blue	Pig_feces_1	Sample	Pig_feces_1	P1_Immediately	0	0	NA	Unfrozen	Nothing	Nothing	c	10	0	7	P1S1	Unspiked	0h	P1_0h_c	Nextflex	Nextseq	6176773	9.30369e+08	5903434	8.31561e+08	DTU2018_MG_591_LPSX_NFNS_P1_0h_c	ERS3219992	ERX3239572
ERR3212048	DTU2018_MG_594_LPSX_NFNS_P1_64h_80C_a	LPSX_NFNS_P1_64h_80C_a	Library_prep_seq_platform	Pig_feces_1	blue	Pig_feces_1	Sample	Pig_feces_1	P1_Weekend_Freezer	64	64	-80	Frozen	Freezer	FreezerDeep	a	10	1	7	P1S6	Unspiked	64h-80C	P1_64h_80C_a	Nextflex	Nextseq	6865290	1034146680	6517407	894462311	DTU2018_MG_594_LPSX_NFNS_P1_64h_80C_a	ERS3219995	ERX3239575
ERR3212049	DTU2018_MG_595_LPSX_NFNS_P1_64h_80C_b	LPSX_NFNS_P1_64h_80C_b	Library_prep_seq_platform	Pig_feces_1	blue	Pig_feces_1	Sample	Pig_feces_1	P1_Weekend_Freezer	64	64	-80	Frozen	Freezer	FreezerDeep	b	10	1	7	P1S6	Unspiked	64h-80C	P1_64h_80C_b	Nextflex	Nextseq	8395644	1264580083	8015356	1123849864	DTU2018_MG_595_LPSX_NFNS_P1_64h_80C_b	ERS3219996	ERX3239576
ERR3212050	DTU2018_MG_596_LPSX_NFNS_P2_0h_a	LPSX_NFNS_P2_0h_a	Library_prep_seq_platform	Pig_feces_2	red	Pig_feces_2	Sample	Pig_feces_2	P2_Immediately	0	0	NA	Unfrozen	Nothing	Nothing	a	10	0	17	P2S1	Unspiked	0h	P2_0h_a	Nextflex	Nextseq	9434802	1421158224	8911583	1253022941	DTU2018_MG_596_LPSX_NFNS_P2_0h_a	ERS3219997	ERX3239577
ERR3212051	DTU2018_MG_597_LPSX_NFNS_P2_0h_b	LPSX_NFNS_P2_0h_b	Library_prep_seq_platform	Pig_feces_2	red	Pig_feces_2	Sample	Pig_feces_2	P2_Immediately	0	0	NA	Unfrozen	Nothing	Nothing	b	10	0	17	P2S1	Unspiked	0h	P2_0h_b	Nextflex	Nextseq	8474515	1276570698	8088416	1133165194	DTU2018_MG_597_LPSX_NFNS_P2_0h_b	ERS3219998	ERX3239578
ERR3212052	DTU2018_MG_598_LPSX_NFNS_P2_64h_80C_a	LPSX_NFNS_P2_64h_80C_a	Library_prep_seq_platform	Pig_feces_2	red	Pig_feces_2	Sample	Pig_feces_2	P2_Weekend_Freezer	64	64	-80	Frozen	Freezer	FreezerDeep	a	10	1	17	P2S6	Unspiked	64h-80C	P2_64h_80C_a	Nextflex	Nextseq	8718316	1313160524	8308536	1168680935	DTU2018_MG_598_LPSX_NFNS_P2_64h_80C_a	ERS3219999	ERX3239579
ERR3212053	DTU2018_MG_599_LPSX_NFNS_P2_64h_80C_c	LPSX_NFNS_P2_64h_80C_c	Library_prep_seq_platform	Pig_feces_2	red	Pig_feces_2	Sample	Pig_feces_2	P2_Weekend_Freezer	64	64	-80	Frozen	Freezer	FreezerDeep	c	10	1	17	P2S6	Unspiked	64h-80C	P2_64h_80C_c	Nextflex	Nextseq	9437027	1421414328	9041433	1274216125	DTU2018_MG_599_LPSX_NFNS_P2_64h_80C_c	ERS3220000	ERX3239580
